# Supplementary material for: Association between systemic immune-inflammation index and post-stroke depression: a cross-sectional study of the national health and nutrition examination survey 2005–2020
Source: Front Neurol. 2024 Mar 15;15:1330338. doi: 10.3389/fneur.2024.1330338 (PMC10984268; doi:10.3389/fneur.2024.1330338)
Supplement: Supplementary file 1 [file Table_1.XLS]

SEQN	gender	age	race	education	Ratio of family income to poverty	PIR	BMI	BMI2	Total Cholesterol (mg/dL)	HDL	Triglyceride (mg/dL)	LDL	UA	Lymphocyte number (1000 cells/uL)	Segmented neutrophils num (1000 cell/uL)	Platelet count (1000 cells/uL)	SII	SII/100	PLR	NLR	Alcohol	Do you now smoke cigarettes?	Doctor told you have diabetes	DPQ010	DPQ020	DPQ030	DPQ040	DPQ050	DPQ060	DPQ070	DPQ080	DPQ090	score	depression	Ever told had congestive heart failure	Ever told you had coronary heart disease	Ever told you had a stroke	post-stroke depression
120692	1	55	3	1	2.55	2	29.365	2	158	39	96	100	4.3	2.5	4.9	330	646.8	6.468	132	1.96	3	1	2	3	3	3	3	3	3	2	2	0	22	1	2	2	1	1
115550	2	54	1	2	2.55	2	29.365	2	156	39	251	67	4.3	1.3	5.1	178	698.3076923	6.983076923	136.9230769	3.923076923	NA	3	1	2	2	3	2	0	2	2	2	3	18	1	1	2	1	1
76317	2	40	1	4	2.55	2	29.365	2	204	86	NA	NA	3.4	2	4.4	136	299.2	2.992	68	2.2	NA	3	2	3	2	0	3	3	2	3	0	2	18	1	1	1	1	1
120640	2	67	2	1	2.55	2	29.365	2	94	43	127	26	5.1	1.7	5.9	244	846.8235294	8.468235294	143.5294118	3.470588235	NA	NA	2	3	2	3	3	0	2	1	1	2	17	1	2	1	1	1
69261	2	51	3	4	2.55	2	29.365	2	131	44	163	54	4	2.5	2	139	111.2	1.112	55.6	0.8	NA	3	1	2	2	3	1	1	2	1	1	2	15	1	1	1	1	1
67838	1	52	4	4	2.55	2	29.365	2	156	62	NA	NA	5.9	2.3	5.2	198	447.6521739	4.476521739	86.08695652	2.260869565	2	3	2	1	2	2	2	1	1	3	2	0	14	1	2	2	1	1
117875	1	80	4	2	2.55	2	29.365	2	NA	NA	NA	NA	NA	2	6.3	269	847.35	8.4735	134.5	3.15	NA	NA	1	3	3	0	3	0	3	0	0	0	12	1	2	2	1	1
70831	2	30	5	4	2.55	2	29.365	2	182	45	NA	NA	4.1	2.5	4.5	258	464.4	4.644	103.2	1.8	3	1	1	2	2	2	3	0	1	1	1	0	12	1	2	2	1	1
42037	1	75	3	5	2.55	2	29.365	2	169	50	NA	NA	5.2	2	7.1	301	1068.55	10.6855	150.5	3.55	4	NA	3	0	2	3	3	0	1	0	0	2	11	1	2	2	1	1
110242	1	80	4	2	2.55	2	29.365	2	216	40	NA	NA	2.6	1.3	5.9	318	1443.230769	14.43230769	244.6153846	4.538461538	NA	NA	1	1	3	3	1	0	1	0	0	1	10	1	1	2	1	1
119168	1	67	3	4	2.55	2	29.365	2	172	78	NA	NA	6	2.3	6.5	297	839.3478261	8.393478261	129.1304348	2.826086957	1	NA	2	9	9	9	3	0	3	0	0	0	33	1	2	2	2	0
80695	1	56	4	3	2.55	2	29.365	2	222	56	NA	NA	7.7	1	3	196	588	5.88	196	3	1	2	2	3	3	3	3	0	2	3	3	1	21	1	2	2	2	0
57658	2	68	3	2	2.55	2	29.365	2	281	34	336	180	5.8	3.1	3.3	300	319.3548387	3.193548387	96.77419355	1.064516129	NA	NA	2	2	3	3	3	3	3	1	0	3	21	1	2	2	2	0
68012	2	70	4	3	2.55	2	29.365	2	185	54	NA	NA	3.9	4.1	5.4	542	713.8536585	7.138536585	132.195122	1.317073171	NA	1	2	3	3	2	1	2	9	0	0	0	20	1	2	2	2	0
61931	2	25	3	3	2.55	2	29.365	2	129	59	52	60	6.8	2.5	3.7	138	204.24	2.0424	55.2	1.48	1	1	2	3	3	3	3	1	3	3	0	1	20	1	2	2	2	0
43829	2	73	4	2	2.55	2	29.365	2	169	48	NA	NA	5.7	2.4	5.5	267	611.875	6.11875	111.25	2.291666667	NA	NA	1	3	3	2	3	3	1	1	3	0	19	1	2	2	2	0
63704	2	75	4	4	2.55	2	29.365	2	146	60	100	66	3.7	2	4	248	496	4.96	124	2	3	3	1	1	2	3	3	1	3	3	2	1	19	1	1	2	2	0
51212	1	43	1	3	2.55	2	29.365	2	130	26	135	77	4.7	1.3	3.1	139	331.4615385	3.314615385	106.9230769	2.384615385	1	NA	2	3	2	2	2	3	3	3	1	0	19	1	2	2	2	0
117334	1	23	4	2	2.55	2	29.365	2	163	58	NA	NA	4.2	0.6	3	203	1015	10.15	338.3333333	5	3	3	2	3	3	3	3	0	3	3	0	0	18	1	2	2	2	0
90659	2	36	1	4	2.55	2	29.365	2	222	39	NA	NA	7.4	0.8	3.3	216	891	8.91	270	4.125	3	3	2	3	2	1	3	2	3	2	0	2	18	1	2	1	2	0
67049	2	78	4	2	2.55	2	29.365	2	182	38	NA	NA	4.7	3.1	6.9	214	476.3225806	4.763225806	69.03225806	2.225806452	5	1	2	2	2	3	3	3	1	2	2	0	18	1	2	2	2	0
78372	2	80	3	4	2.55	2	29.365	2	190	52	NA	NA	7.2	1.9	2.8	206	303.5789474	3.035789474	108.4210526	1.473684211	NA	NA	1	0	3	2	3	1	3	2	1	3	18	1	2	2	2	0
119410	1	34	5	5	2.55	2	29.365	2	162	64	NA	NA	5.6	1.7	5.7	385	1290.882353	12.90882353	226.4705882	3.352941176	8	3	2	0	1	9	1	3	1	0	1	1	17	1	1	2	2	0
36719	1	69	3	1	2.55	2	29.365	2	192	28	NA	NA	5.6	1.7	5.4	246	781.4117647	7.814117647	144.7058824	3.176470588	NA	NA	2	1	3	3	3	1	3	3	0	0	17	1	2	2	2	0
42201	1	34	5	5	2.55	2	29.365	2	172	39	86	116	5.5	1.4	2.5	182	325	3.25	130	1.785714286	1	3	2	1	2	3	3	2	2	1	3	0	17	1	2	2	2	0
67026	1	40	2	3	2.55	2	29.365	2	165	63	89	84	3.3	1.2	4.1	314	1072.833333	10.72833333	261.6666667	3.416666667	1	3	2	3	1	3	3	3	0	3	0	0	16	1	1	2	2	0
115862	1	24	1	3	2.55	2	29.365	2	191	76	43	106	4	1.9	5.1	373	1001.210526	10.01210526	196.3157895	2.684210526	NA	NA	1	1	3	3	3	0	2	3	1	0	16	1	2	2	2	0
51181	1	49	3	3	2.55	2	29.365	2	131	32	NA	NA	5.3	1.7	4	283	665.8823529	6.658823529	166.4705882	2.352941176	3	NA	1	1	1	3	3	2	1	3	2	0	16	1	1	2	2	0
118770	1	68	4	4	2.55	2	29.365	2	217	51	287	109	5	2.1	5.2	227	562.0952381	5.620952381	108.0952381	2.476190476	NA	NA	1	3	3	3	3	0	3	0	0	1	16	1	2	2	2	0
44476	1	80	3	1	2.55	2	29.365	2	158	50	103	87	4.9	2.6	2.6	299	299	2.99	115	1	NA	NA	2	2	2	3	3	3	2	0	0	0	15	1	2	2	2	0
117938	1	47	4	5	2.55	2	29.365	2	232	124	51	98	6	2.3	2.5	238	258.6956522	2.586956522	103.4782609	1.086956522	1	NA	2	1	3	1	1	3	3	1	0	1	14	1	2	2	2	0
111520	2	58	1	1	2.55	2	29.365	2	NA	NA	NA	NA	NA	0.4	1.9	110	522.5	5.225	275	4.75	NA	1	1	3	2	3	3	2	0	0	0	0	13	1	1	2	2	0
86103	1	46	4	3	2.55	2	29.365	2	241	48	289	135	9.3	0.9	4.4	289	1412.888889	14.12888889	321.1111111	4.888888889	2	3	2	1	2	1	1	1	3	0	2	1	12	1	2	2	2	0
69067	1	53	5	5	2.55	2	29.365	2	172	52	NA	NA	9.7	2.2	6.6	307	921	9.21	139.5454545	3	1	NA	2	2	3	1	1	0	3	2	0	0	12	1	2	2	2	0
115720	1	67	2	2	2.55	2	29.365	2	237	33	NA	NA	5.5	2.1	4.5	401	859.2857143	8.592857143	190.952381	2.142857143	6	1	2	0	2	3	3	1	0	0	3	0	12	1	2	2	2	0
71797	1	80	3	3	2.55	2	29.365	2	216	28	138	160	8.5	1	3.6	206	741.6	7.416	206	3.6	NA	NA	1	3	1	0	1	0	1	3	3	0	12	1	2	2	2	0
78134	2	57	4	4	2.55	2	29.365	2	257	43	NA	NA	5.2	4.5	5.2	386	446.0444444	4.460444444	85.77777778	1.155555556	2	1	2	1	2	3	2	3	0	0	1	0	12	1	2	2	2	0
82435	1	80	3	4	2.55	2	29.365	2	172	52	NA	NA	4.3	2.1	3.6	165	282.8571429	2.828571429	78.57142857	1.714285714	3	1	2	3	0	3	3	3	0	0	0	0	12	1	2	1	2	0
91018	1	63	1	3	2.55	2	29.365	2	156	37	NA	NA	5.1	1.2	9.1	138	1046.5	10.465	115	7.583333333	3	2	2	3	1	1	1	2	1	1	1	0	11	1	2	2	2	0
41117	1	82	3	1	2.55	2	29.365	2	289	38	NA	NA	6.6	1.7	5.3	280	872.9411765	8.729411765	164.7058824	3.117647059	NA	1	2	1	1	3	1	1	1	0	3	0	11	1	2	2	2	0
46834	1	39	3	5	2.55	2	29.365	2	122	54	NA	NA	5.8	1.2	2.7	141	317.25	3.1725	117.5	2.25	1	NA	1	3	2	3	2	0	1	0	0	0	11	1	2	2	2	0
111982	2	25	4	4	2.55	2	29.365	2	214	56	139	130	3.7	1.8	6.6	276	1012	10.12	153.3333333	3.666666667	3	NA	2	3	1	3	3	0	0	0	0	0	10	1	2	2	2	0
120426	2	52	4	4	2.55	2	29.365	2	122	52	NA	NA	8.3	1.2	5.1	227	964.75	9.6475	189.1666667	4.25	NA	1	2	1	2	3	1	0	1	1	1	0	10	1	1	1	2	0
66873	2	54	3	4	2.55	2	29.365	2	220	64	64	143	7.9	0.5	3.7	129	954.6	9.546	258	7.4	NA	3	1	1	2	1	0	2	1	1	2	0	10	1	2	2	2	0
59478	2	32	4	3	2.55	2	29.365	2	221	46	263	122	4.3	1.2	2.9	269	650.0833333	6.500833333	224.1666667	2.416666667	1	3	1	3	0	2	3	1	0	0	1	0	10	1	2	1	2	0
40223	2	57	1	1	2.55	2	29.365	2	235	28	NA	NA	6.4	2.1	4.4	297	622.2857143	6.222857143	141.4285714	2.095238095	NA	1	2	1	1	2	3	2	0	1	0	0	10	1	2	2	2	0
80315	2	60	4	3	2.55	2	29.365	2	254	52	165	169	5.1	1.9	3.3	354	614.8421053	6.148421053	186.3157895	1.736842105	2	NA	2	1	1	1	2	1	1	1	1	1	10	1	2	2	2	0
53730	2	54	2	3	2.55	2	29.365	2	250	62	150	158	4.8	3.8	7.3	307	589.7631579	5.897631579	80.78947368	1.921052632	6	1	2	1	1	2	2	2	1	1	0	0	10	1	2	2	2	0
124344	2	53	4	4	2.55	2	29.365	2	288	42	NA	NA	7	3.9	6.3	364	588	5.88	93.33333333	1.615384615	8	3	1	1	3	3	2	0	0	0	1	0	10	1	2	2	2	0
122338	2	34	4	1	2.55	2	29.365	2	163	68	47	86	5.8	1.8	3.4	305	576.1111111	5.761111111	169.4444444	1.888888889	NA	3	3	2	1	1	2	1	2	1	0	0	10	1	1	2	2	0
75779	1	29	3	3	2.55	2	29.365	2	NA	NA	NA	NA	NA	1.8	2.9	251	404.3888889	4.043888889	139.4444444	1.611111111	3	2	2	1	1	3	2	0	0	3	0	0	10	1	2	2	2	0
110538	2	63	4	5	2.55	2	29.365	2	227	93	NA	NA	3.7	0.8	1.8	140	315	3.15	175	2.25	NA	NA	2	3	1	3	1	0	1	0	1	0	10	1	2	2	2	0
114790	2	31	3	4	2.55	2	29.365	2	180	38	NA	NA	5.6	1.9	3	189	298.4210526	2.984210526	99.47368421	1.578947368	NA	NA	2	1	1	3	2	1	1	1	0	0	10	1	2	2	2	0
46616	1	60	3	5	2.55	2	29.365	2	172	41	137	104	7.6	4.3	4.5	191	199.8837209	1.998837209	44.41860465	1.046511628	NA	NA	1	0	0	3	1	3	0	3	0	0	10	1	1	2	2	0
124419	1	55	2	4	2.55	2	29.365	2	164	48	NA	NA	6.4	1.6	2.5	84	131.25	1.3125	52.5	1.5625	NA	3	2	0	3	2	3	0	0	0	0	2	10	1	2	1	2	0
119745	2	45	4	4	2.55	2	29.365	2	134	55	NA	NA	5.3	1.1	3.8	401	1385.272727	13.85272727	364.5454545	3.454545455	NA	3	1	1	0	2	2	1	0	2	1	0	9	2	2	2	2	0
122115	1	40	1	4	2.55	2	29.365	2	185	50	NA	NA	5.4	1.6	6.5	273	1109.0625	11.090625	170.625	4.0625	2	NA	2	0	0	3	3	3	0	0	0	0	9	2	2	2	2	0
74965	1	26	5	4	2.55	2	29.365	2	189	44	NA	NA	6.6	1.9	7.3	217	833.7368421	8.337368421	114.2105263	3.842105263	NA	3	2	9	0	0	0	0	0	0	0	0	9	2	2	2	2	0
89054	1	49	4	1	2.55	2	29.365	2	216	75	48	131	4.4	1.4	4.6	229	752.4285714	7.524285714	163.5714286	3.285714286	2	3	2	0	1	3	3	0	1	0	0	1	9	2	2	2	2	0
124090	2	65	2	4	2.55	2	29.365	2	221	64	61	145	6.9	2.2	5.9	208	557.8181818	5.578181818	94.54545455	2.681818182	2	1	2	1	1	2	2	2	1	0	0	0	9	2	2	2	2	0
48968	2	51	1	2	2.55	2	29.365	2	189	48	NA	NA	4.1	2.5	2.7	226	244.08	2.4408	90.4	1.08	2	NA	2	1	1	1	2	2	1	1	0	0	9	2	2	2	2	0
36638	2	64	4	2	2.55	2	29.365	2	152	51	NA	NA	3.3	2.9	3.5	200	241.3793103	2.413793103	68.96551724	1.206896552	3	NA	2	1	1	1	2	0	1	3	0	0	9	2	2	2	2	0
87260	1	61	4	3	2.55	2	29.365	2	178	58	NA	NA	6.1	0.8	3.5	199	870.625	8.70625	248.75	4.375	5	1	2	0	0	3	3	2	0	0	0	0	8	2	2	2	2	0
37084	2	29	3	5	2.55	2	29.365	2	125	47	NA	NA	6.8	3.2	7.7	288	693	6.93	90	2.40625	NA	NA	1	3	0	0	3	0	0	2	0	0	8	2	1	2	2	0
119545	1	44	4	5	2.55	2	29.365	2	170	43	NA	NA	12.3	1.2	3.6	224	672	6.72	186.6666667	3	10	3	1	0	1	2	2	1	1	0	1	0	8	2	1	2	2	0
116225	1	43	3	3	2.55	2	29.365	2	159	36	119	99	5	2.5	4.1	369	605.16	6.0516	147.6	1.64	3	1	2	0	3	0	3	2	0	0	0	0	8	2	2	2	2	0
60343	2	20	1	4	2.55	2	29.365	2	NA	NA	NA	NA	NA	0.9	3.2	160	568.8888889	5.688888889	177.7777778	3.555555556	NA	NA	1	3	0	3	2	0	0	0	0	0	8	2	1	2	2	0
117009	2	55	4	3	2.55	2	29.365	2	297	108	239	141	7.9	2.2	2.9	270	355.9090909	3.559090909	122.7272727	1.318181818	1	3	2	3	3	0	1	0	0	1	0	0	8	2	2	2	2	0
109886	1	64	3	3	2.55	2	29.365	2	182	78	39	96	4.5	1.8	4.1	149	339.3888889	3.393888889	82.77777778	2.277777778	NA	NA	2	0	0	3	2	2	1	0	0	0	8	2	2	2	2	0
69671	2	58	2	1	2.55	2	29.365	2	168	43	NA	NA	7.9	2.2	1.7	183	141.4090909	1.414090909	83.18181818	0.772727273	NA	NA	2	3	0	2	0	0	0	0	3	0	8	2	2	2	2	0
123400	2	71	4	3	2.55	2	29.365	2	204	60	NA	NA	7.5	1.3	4.8	192	708.9230769	7.089230769	147.6923077	3.692307692	2	NA	2	2	0	3	0	0	0	0	2	0	7	2	2	2	2	0
115909	2	55	4	4	2.55	2	29.365	2	183	41	NA	NA	5.5	3.1	4.6	422	626.1935484	6.261935484	136.1290323	1.483870968	1	NA	1	1	1	1	3	0	1	0	0	0	7	2	2	2	2	0
119579	2	29	4	5	2.55	2	29.365	2	182	39	168	109	5.3	4.1	8	276	538.5365854	5.385365854	67.31707317	1.951219512	NA	1	2	1	0	3	1	1	0	0	1	0	7	2	2	2	2	0
86746	2	53	3	3	2.55	2	29.365	2	NA	NA	NA	NA	NA	2.2	5.1	226	523.9090909	5.239090909	102.7272727	2.318181818	1	NA	2	0	0	0	1	0	1	1	3	1	7	2	2	2	2	0
55014	2	67	1	1	2.55	2	29.365	2	266	47	171	185	6.2	2.2	6.3	181	518.3181818	5.183181818	82.27272727	2.863636364	1	NA	2	3	1	0	3	0	0	0	0	0	7	2	2	2	2	0
90119	2	61	4	4	2.55	2	29.365	2	268	69	67	186	5.5	1.9	2.6	349	477.5789474	4.775789474	183.6842105	1.368421053	NA	1	2	0	1	3	2	0	0	0	1	0	7	2	2	2	2	0
36800	2	46	4	4	2.55	2	29.365	2	209	61	133	121	4.6	1.4	2.9	207	428.7857143	4.287857143	147.8571429	2.071428571	1	1	2	2	1	0	1	0	0	3	0	0	7	2	2	2	2	0
111444	2	68	3	5	2.55	2	29.365	2	201	67	NA	NA	5.4	2.6	4.7	237	428.4230769	4.284230769	91.15384615	1.807692308	NA	NA	2	1	1	1	1	1	1	1	0	0	7	2	2	2	2	0
87824	2	54	1	4	2.55	2	29.365	2	129	38	99	71	5.9	3.4	3.7	297	323.2058824	3.232058824	87.35294118	1.088235294	6	1	2	1	1	2	3	0	0	0	0	0	7	2	2	2	2	0
47315	2	36	5	2	2.55	2	29.365	2	164	27	NA	NA	6.5	2.2	4.2	159	303.5454545	3.035454545	72.27272727	1.909090909	NA	3	1	3	0	2	2	0	0	0	0	0	7	2	2	2	2	0
111198	2	56	4	5	2.55	2	29.365	2	253	75	55	167	4.8	2.7	2.3	185	157.5925926	1.575925926	68.51851852	0.851851852	1	NA	2	1	0	2	2	2	0	0	0	0	7	2	2	2	2	0
50641	2	64	1	1	2.55	2	29.365	2	223	35	NA	NA	4.9	1.6	6.3	323	1271.8125	12.718125	201.875	3.9375	1	NA	1	3	0	0	3	0	0	0	0	0	6	2	2	2	2	0
122599	2	55	4	3	2.55	2	29.365	2	188	54	NA	NA	4.9	1.5	5.3	336	1187.2	11.872	224	3.533333333	NA	NA	2	0	1	0	2	1	0	0	0	2	6	2	2	2	2	0
87971	1	34	1	2	2.55	2	29.365	2	166	61	137	78	6.3	1.8	7.2	291	1164	11.64	161.6666667	4	NA	NA	1	0	0	3	0	0	0	0	0	3	6	2	2	2	2	0
93503	2	54	4	4	2.55	2	29.365	2	201	95	55	95	4.1	0.8	2.7	289	975.375	9.75375	361.25	3.375	NA	NA	2	0	0	3	1	1	0	1	0	0	6	2	2	2	2	0
40123	2	40	3	4	2.55	2	29.365	2	187	82	NA	NA	2.9	2.9	5.4	407	757.862069	7.57862069	140.3448276	1.862068966	2	NA	2	0	0	2	1	3	0	0	0	0	6	2	2	2	2	0
109905	2	52	3	4	2.55	2	29.365	2	154	52	NA	NA	10.7	1.3	4.8	202	745.8461538	7.458461538	155.3846154	3.692307692	3	3	2	2	2	1	1	0	0	0	0	0	6	2	2	2	2	0
89953	2	65	3	4	2.55	2	29.365	2	172	33	NA	NA	8	1.9	4.5	290	686.8421053	6.868421053	152.6315789	2.368421053	NA	NA	1	1	0	0	1	1	0	1	2	0	6	2	2	2	2	0
119554	2	73	3	4	2.55	2	29.365	2	216	46	189	132	3.3	1.9	4.5	288	682.1052632	6.821052632	151.5789474	2.368421053	NA	NA	1	0	1	0	0	3	0	0	2	0	6	2	2	2	2	0
115303	2	50	5	3	2.55	2	29.365	2	211	41	NA	NA	6.7	2.3	5.4	274	643.3043478	6.433043478	119.1304348	2.347826087	1	NA	3	0	0	2	2	0	0	2	0	0	6	2	2	2	2	0
61203	2	59	1	1	2.55	2	29.365	2	165	34	NA	NA	4.8	2.9	7	238	574.4827586	5.744827586	82.06896552	2.413793103	NA	NA	2	1	1	1	2	1	0	0	0	0	6	2	2	2	2	0
123261	2	50	4	4	2.55	2	29.365	2	221	65	182	120	9.2	1.5	2.6	265	459.3333333	4.593333333	176.6666667	1.733333333	1	3	2	1	1	1	1	1	0	0	0	1	6	2	2	2	2	0
71787	2	50	4	4	2.55	2	29.365	2	188	38	NA	NA	7	4.2	6.3	242	363	3.63	57.61904762	1.5	3	1	2	0	2	1	1	0	0	0	2	0	6	2	2	2	2	0
118435	2	61	4	3	2.55	2	29.365	2	145	60	NA	NA	4.1	2.1	4.8	158	361.1428571	3.611428571	75.23809524	2.285714286	1	3	2	1	1	2	2	0	0	0	0	0	6	2	2	2	2	0
60106	2	44	1	1	2.55	2	29.365	2	175	46	39	121	6.7	2.3	4.7	153	312.6521739	3.126521739	66.52173913	2.043478261	NA	1	2	1	0	3	2	0	0	0	0	0	6	2	2	2	2	0
89499	2	57	5	4	2.55	2	29.365	2	158	33	NA	NA	5.9	1.2	5.8	202	976.3333333	9.763333333	168.3333333	4.833333333	NA	3	1	1	1	0	1	0	1	0	1	0	5	2	2	1	2	0
85872	1	60	1	2	2.55	2	29.365	2	249	52	120	173	9.1	0.9	2.9	259	834.5555556	8.345555556	287.7777778	3.222222222	NA	NA	1	0	0	3	0	2	0	0	0	0	5	2	1	2	2	0
61196	1	41	3	3	2.55	2	29.365	2	99	40	83	42	5.4	1.5	7.9	156	821.6	8.216	104	5.266666667	3	3	2	1	0	2	1	0	0	1	0	0	5	2	2	2	2	0
87842	2	66	1	1	2.55	2	29.365	2	233	72	NA	NA	6.4	2	6.3	217	683.55	6.8355	108.5	3.15	1	3	1	2	0	2	1	0	0	0	0	0	5	2	2	2	2	0
60506	2	62	4	4	2.55	2	29.365	2	134	37	NA	NA	7.4	1.6	5.3	206	682.375	6.82375	128.75	3.3125	NA	3	1	0	0	0	1	2	1	0	1	0	5	2	1	2	2	0
45124	1	66	4	3	2.55	2	29.365	2	161	48	NA	NA	5.3	1.5	4.9	207	676.2	6.762	138	3.266666667	1	3	2	1	1	1	1	0	1	0	0	0	5	2	2	2	2	0
84241	1	50	3	1	2.55	2	29.365	2	196	54	63	129	NA	1.1	2.8	219	557.4545455	5.574545455	199.0909091	2.545454545	NA	NA	2	0	0	3	0	0	1	1	0	0	5	2	2	2	2	0
111868	2	48	4	4	2.55	2	29.365	2	172	46	79	110	6.8	2.2	3.9	261	462.6818182	4.626818182	118.6363636	1.772727273	2	3	1	0	3	0	0	0	0	0	0	2	5	2	2	2	2	0
44508	2	80	4	1	2.55	2	29.365	2	114	58	NA	NA	7.7	0.7	2.3	127	417.2857143	4.172857143	181.4285714	3.285714286	6	3	2	3	1	0	0	0	0	1	0	0	5	2	2	2	2	0
50098	1	36	4	4	2.55	2	29.365	2	187	58	79	113	4.2	2.8	4.1	276	404.1428571	4.041428571	98.57142857	1.464285714	2	NA	2	1	1	1	1	0	0	0	0	1	5	2	2	2	2	0
41375	2	66	4	2	2.55	2	29.365	2	276	39	288	179	7.9	2.3	5.2	178	402.4347826	4.024347826	77.39130435	2.260869565	NA	1	1	2	3	0	0	0	0	0	0	0	5	2	2	2	2	0
49329	2	44	4	4	2.55	2	29.365	2	134	34	95	81	7.5	2.7	3.9	238	343.7777778	3.437777778	88.14814815	1.444444444	1	3	1	0	0	2	2	1	0	0	0	0	5	2	1	1	2	0
118235	1	23	2	4	2.55	2	29.365	2	174	67	NA	NA	2.8	0.9	9.5	244	2575.555556	25.75555556	271.1111111	10.55555556	NA	3	2	0	1	1	1	0	1	0	0	0	4	2	2	2	2	0
85996	2	54	4	5	2.55	2	29.365	2	233	41	127	167	7.5	1	6.1	378	2305.8	23.058	378	6.1	1	3	1	1	1	0	1	0	0	1	0	0	4	2	2	2	2	0
56553	2	28	1	3	2.55	2	29.365	2	115	42	NA	NA	5.4	2.8	12.1	448	1936	19.36	160	4.321428571	NA	1	1	0	0	3	1	0	0	0	0	0	4	2	2	2	2	0
56622	2	28	1	3	2.55	2	29.365	2	149	35	NA	NA	3.3	1.3	6	380	1753.846154	17.53846154	292.3076923	4.615384615	NA	1	2	1	1	1	1	0	0	0	0	0	4	2	2	2	2	0
118721	2	70	1	4	2.55	2	29.365	2	139	92	NA	NA	4.7	1.7	7.5	295	1301.470588	13.01470588	173.5294118	4.411764706	2	1	2	1	1	1	1	0	0	0	0	0	4	2	2	2	2	0
60091	2	69	2	1	2.55	2	29.365	2	234	43	NA	NA	6.5	1.6	4.8	382	1146	11.46	238.75	3	2	1	2	1	0	1	1	1	0	0	0	0	4	2	2	2	2	0
81552	2	62	4	3	2.55	2	29.365	2	185	43	NA	NA	7.7	1.9	7.3	273	1048.894737	10.48894737	143.6842105	3.842105263	NA	NA	2	0	2	0	2	0	0	0	0	0	4	2	1	9	2	0
52160	2	73	3	5	2.55	2	29.365	2	206	33	485	NA	12.2	1.4	6.1	222	967.2857143	9.672857143	158.5714286	4.357142857	NA	3	1	1	0	1	1	1	0	0	0	0	4	2	2	2	2	0
59909	2	60	4	2	2.55	2	29.365	2	264	71	NA	NA	5.5	1.1	5.2	179	846.1818182	8.461818182	162.7272727	4.727272727	NA	NA	2	0	0	3	1	0	0	0	0	0	4	2	2	2	2	0
121821	2	58	1	1	2.55	2	29.365	2	170	39	123	106	5.5	1.6	5.4	230	776.25	7.7625	143.75	3.375	NA	3	1	0	1	1	1	1	0	0	0	0	4	2	1	1	2	0
55893	2	25	1	2	2.55	2	29.365	2	164	38	89	108	4	1.7	2.5	514	755.8823529	7.558823529	302.3529412	1.470588235	1	NA	2	1	0	1	1	0	0	1	0	0	4	2	2	2	2	0
56474	2	72	3	2	2.55	2	29.365	2	141	43	93	79	7	3.4	8.4	287	709.0588235	7.090588235	84.41176471	2.470588235	6	3	2	1	1	0	1	1	0	0	0	0	4	2	2	2	2	0
62529	1	59	4	4	2.55	2	29.365	2	235	59	209	134	9.2	1.5	4.9	210	686	6.86	140	3.266666667	NA	3	1	0	0	0	0	1	0	3	0	0	4	2	1	2	2	0
122950	2	50	2	1	2.55	2	29.365	2	226	48	80	162	4.6	2.4	4.8	342	684	6.84	142.5	2	2	NA	2	0	0	0	1	3	0	0	0	0	4	2	2	2	2	0
118240	2	60	4	2	2.55	2	29.365	2	187	34	NA	NA	5	2.3	5.5	255	609.7826087	6.097826087	110.8695652	2.391304348	2	1	2	0	0	1	3	0	0	0	0	0	4	2	2	2	2	0
84429	2	45	4	2	2.55	2	29.365	2	173	32	NA	NA	5.5	1.5	4.8	189	604.8	6.048	126	3.2	2	NA	1	1	1	0	0	1	0	1	0	0	4	2	2	2	2	0
115021	1	21	1	4	2.55	2	29.365	2	172	62	NA	NA	4.8	1.5	3	289	578	5.78	192.6666667	2	NA	NA	2	1	2	0	1	0	0	0	0	0	4	2	2	2	2	0
91443	2	45	4	5	2.55	2	29.365	2	113	50	105	42	5.6	1.2	4.3	158	566.1666667	5.661666667	131.6666667	3.583333333	2	NA	2	0	0	0	2	2	0	0	0	0	4	2	2	2	2	0
114831	1	50	4	4	2.55	2	29.365	2	228	76	NA	NA	4.3	2.1	3.6	248	425.1428571	4.251428571	118.0952381	1.714285714	NA	NA	2	1	0	0	0	0	0	3	0	0	4	2	2	2	2	0
86326	2	69	3	2	2.55	2	29.365	2	357	42	552	NA	5.2	1.6	6.3	464	1827	18.27	290	3.9375	NA	NA	2	0	0	1	1	0	1	0	0	0	3	2	2	1	2	0
124770	1	51	3	5	2.55	2	29.365	2	126	28	181	62	7.5	1	7.4	234	1731.6	17.316	234	7.4	3	NA	2	0	0	3	0	0	0	0	0	0	3	2	2	2	2	0
124426	2	80	3	5	2.55	2	29.365	2	140	37	186	66	4.3	1.6	7.9	332	1639.25	16.3925	207.5	4.9375	2	NA	2	1	0	0	2	0	0	0	0	0	3	2	2	2	2	0
44401	2	52	1	3	2.55	2	29.365	2	174	30	186	107	6.7	1.5	6.4	301	1284.266667	12.84266667	200.6666667	4.266666667	3	3	2	1	1	1	0	0	0	0	0	0	3	2	2	2	2	0
90167	2	39	4	5	2.55	2	29.365	2	172	60	NA	NA	4.5	1.8	6	351	1170	11.7	195	3.333333333	1	NA	3	1	0	0	1	1	0	0	0	0	3	2	2	2	2	0
118541	1	46	4	2	2.55	2	29.365	2	172	29	157	112	5.2	1.1	4.5	285	1165.909091	11.65909091	259.0909091	4.090909091	NA	NA	2	0	1	1	1	0	0	0	0	0	3	2	2	2	2	0
66990	2	22	4	2	2.55	2	29.365	2	176	59	59	105	5.2	2.2	9.4	266	1136.545455	11.36545455	120.9090909	4.272727273	1	1	2	0	0	1	1	0	1	0	0	0	3	2	2	2	2	0
111431	2	40	3	3	2.55	2	29.365	2	162	56	151	76	4.6	3.8	7.8	488	1001.684211	10.01684211	128.4210526	2.052631579	NA	NA	2	0	0	3	0	0	0	0	0	0	3	2	2	2	2	0
80305	2	32	4	4	2.55	2	29.365	2	184	35	NA	NA	8	2.2	6.1	290	804.0909091	8.040909091	131.8181818	2.772727273	NA	NA	2	0	0	0	3	0	0	0	0	0	3	2	2	2	2	0
123003	1	45	1	1	2.55	2	29.365	2	209	50	141	131	4.5	2.1	6	281	802.8571429	8.028571429	133.8095238	2.857142857	NA	NA	2	0	1	2	0	0	0	0	0	0	3	2	2	2	2	0
124598	2	65	2	1	2.55	2	29.365	2	146	42	NA	NA	5.3	2.5	5.7	339	772.92	7.7292	135.6	2.28	NA	NA	2	1	1	0	0	0	1	0	0	0	3	2	2	2	2	0
112620	2	56	1	3	2.55	2	29.365	2	164	66	NA	NA	4	1.2	3.7	232	715.3333333	7.153333333	193.3333333	3.083333333	1	3	2	1	0	0	1	1	0	0	0	0	3	2	2	2	2	0
121321	1	63	4	5	2.55	2	29.365	2	132	38	NA	NA	7.4	2.2	5.2	283	668.9090909	6.689090909	128.6363636	2.363636364	1	3	2	0	0	0	3	0	0	0	0	0	3	2	1	1	2	0
111169	1	26	4	3	2.55	2	29.365	2	186	54	100	112	5.9	1.2	3.4	229	648.8333333	6.488333333	190.8333333	2.833333333	NA	NA	2	1	1	0	0	1	0	0	0	0	3	2	2	2	2	0
113627	1	33	4	4	2.55	2	29.365	2	147	33	176	79	8.9	1.3	3.6	226	625.8461538	6.258461538	173.8461538	2.769230769	NA	3	1	3	0	0	0	0	0	0	0	0	3	2	2	2	2	0
89768	1	36	4	2	2.55	2	29.365	2	154	66	NA	NA	4.2	1.5	4.8	193	617.6	6.176	128.6666667	3.2	5	1	2	0	0	1	1	0	0	1	0	0	3	2	2	2	2	0
65469	1	58	3	4	2.55	2	29.365	2	243	24	413	NA	4.1	2.5	5.3	281	595.72	5.9572	112.4	2.12	21	1	1	0	0	0	1	1	0	1	0	0	3	2	2	2	2	0
91968	1	27	1	2	2.55	2	29.365	2	243	53	NA	NA	6.5	1.2	3.2	183	488	4.88	152.5	2.666666667	1	3	1	0	0	3	0	0	0	0	0	0	3	2	2	2	2	0
49109	2	45	4	4	2.55	2	29.365	2	196	68	NA	NA	9.1	2.6	4.2	287	463.6153846	4.636153846	110.3846154	1.615384615	NA	3	1	0	0	0	0	3	0	0	0	0	3	2	2	2	2	0
52746	1	26	1	2	2.55	2	29.365	2	130	32	NA	NA	4.8	1.5	2.6	255	442	4.42	170	1.733333333	2	NA	2	0	0	3	0	0	0	0	0	0	3	2	2	2	2	0
79871	1	45	3	2	2.55	2	29.365	2	193	36	NA	NA	6.8	3.4	4.9	238	343	3.43	70	1.441176471	1	NA	2	0	1	1	1	0	0	0	0	0	3	2	2	2	2	0
114691	2	34	4	4	2.55	2	29.365	2	151	32	NA	NA	6.6	3.1	5.3	195	333.3870968	3.333870968	62.90322581	1.709677419	NA	NA	2	2	0	0	1	0	0	0	0	0	3	2	2	2	2	0
91758	2	62	2	3	2.55	2	29.365	2	146	41	141	77	3.8	1.8	2.7	203	304.5	3.045	112.7777778	1.5	5	1	2	0	0	0	0	3	0	0	0	0	3	2	2	2	2	0
118144	2	80	4	4	2.55	2	29.365	2	143	35	NA	NA	5.8	3.3	2.3	155	108.030303	1.08030303	46.96969697	0.696969697	NA	3	1	0	0	2	1	0	0	0	0	0	3	2	2	2	2	0
118588	1	60	3	4	2.55	2	29.365	2	216	54	186	125	4.4	1.9	7.2	408	1546.105263	15.46105263	214.7368421	3.789473684	NA	NA	2	0	0	2	0	0	0	0	0	0	2	2	2	2	2	0
118802	1	39	4	4	2.55	2	29.365	2	187	70	235	70	3.2	1.4	9.5	216	1465.714286	14.65714286	154.2857143	6.785714286	4	NA	2	0	0	1	1	0	0	0	0	0	2	2	2	2	2	0
65754	2	50	1	1	2.55	2	29.365	2	88	29	NA	NA	5.1	1.3	5.2	259	1036	10.36	199.2307692	4	1	3	2	0	1	0	0	0	0	1	0	0	2	2	2	2	2	0
109895	1	21	1	4	2.55	2	29.365	2	194	75	46	110	3.2	1.5	3.9	342	889.2	8.892	228	2.6	1	NA	2	0	0	1	1	0	0	0	0	0	2	2	2	2	2	0
89104	2	43	5	4	2.55	2	29.365	2	159	51	126	83	3.9	1.7	6.6	228	885.1764706	8.851764706	134.1176471	3.882352941	NA	NA	1	1	0	0	1	0	0	0	0	0	2	2	2	2	2	0
124149	1	21	4	3	2.55	2	29.365	2	172	70	NA	NA	4.2	1.3	5.4	192	797.5384615	7.975384615	147.6923077	4.153846154	3	3	2	0	0	0	1	1	0	0	0	0	2	2	2	2	2	0
53096	2	56	1	1	2.55	2	29.365	2	138	43	NA	NA	6.1	1.4	4.1	263	770.2142857	7.702142857	187.8571429	2.928571429	2	3	2	0	0	1	1	0	0	0	0	0	2	2	2	1	2	0
63944	1	20	3	3	2.55	2	29.365	2	151	56	80	79	5	1.6	4.9	210	643.125	6.43125	131.25	3.0625	1	NA	1	0	1	0	0	0	1	0	0	0	2	2	2	2	2	0
123301	1	23	3	5	2.55	2	29.365	2	163	50	171	79	5.8	1.7	3.9	274	628.5882353	6.285882353	161.1764706	2.294117647	NA	3	2	0	1	0	0	0	1	0	0	0	2	2	2	2	2	0
123223	2	52	3	3	2.55	2	29.365	2	249	46	NA	NA	9.1	2.9	5.4	326	607.0344828	6.070344828	112.4137931	1.862068966	NA	NA	1	0	0	0	2	0	0	0	0	0	2	2	2	2	2	0
120452	2	58	4	4	2.55	2	29.365	2	160	33	NA	NA	6.4	2.4	6.7	209	583.4583333	5.834583333	87.08333333	2.791666667	1	3	3	0	0	0	0	0	0	1	0	1	2	2	2	2	2	0
50380	2	76	3	4	2.55	2	29.365	2	189	78	NA	NA	3	2.1	4.5	269	576.4285714	5.764285714	128.0952381	2.142857143	1	NA	2	0	0	0	1	1	0	0	0	0	2	2	1	2	2	0
115138	1	48	4	3	2.55	2	29.365	2	312	44	NA	NA	5.1	2	4.6	229	526.7	5.267	114.5	2.3	6	3	2	0	0	0	1	1	0	0	0	0	2	2	2	2	2	0
77066	2	62	2	1	2.55	2	29.365	2	199	60	53	128	5	2	4.9	211	516.95	5.1695	105.5	2.45	3	NA	2	0	0	0	1	1	0	0	0	0	2	2	2	2	2	0
51094	1	57	4	3	2.55	2	29.365	2	118	33	40	77	6	0.9	3.1	144	496	4.96	160	3.444444444	2	NA	1	0	0	0	1	1	0	0	0	0	2	2	2	2	2	0
111476	2	47	4	2	2.55	2	29.365	2	214	67	NA	NA	3.5	2.1	4.5	226	484.2857143	4.842857143	107.6190476	2.142857143	NA	NA	2	2	0	0	0	0	0	0	0	0	2	2	2	2	2	0
123507	2	28	5	5	2.55	2	29.365	2	126	41	105	64	3.6	1.9	4.6	189	457.5789474	4.575789474	99.47368421	2.421052632	NA	1	1	0	0	0	2	0	0	0	0	0	2	2	2	2	2	0
33225	2	23	1	4	2.55	2	29.365	2	301	61	NA	NA	3.3	3.2	4.9	287	439.46875	4.3946875	89.6875	1.53125	2	NA	2	0	0	0	2	0	0	0	0	0	2	2	2	2	2	0
112972	2	26	4	3	2.55	2	29.365	2	175	55	NA	NA	6.3	1.9	3	277	437.3684211	4.373684211	145.7894737	1.578947368	7	NA	2	0	0	2	0	0	0	0	0	0	2	2	2	2	2	0
71781	2	52	4	4	2.55	2	29.365	2	257	83	NA	NA	4.9	1	3.1	138	427.8	4.278	138	3.1	NA	NA	2	1	0	0	1	0	0	0	0	0	2	2	2	2	2	0
90074	2	42	4	4	2.55	2	29.365	2	182	46	110	114	5.1	2.8	3.3	342	403.0714286	4.030714286	122.1428571	1.178571429	2	1	2	0	1	0	1	0	0	0	0	0	2	2	2	2	2	0
114510	2	32	2	3	2.55	2	29.365	2	183	38	NA	NA	5.4	2.5	4.3	231	397.32	3.9732	92.4	1.72	4	NA	2	0	1	0	1	0	0	0	0	0	2	2	2	2	2	0
124274	2	36	4	4	2.55	2	29.365	2	209	54	83	138	5.4	2.1	4.2	180	360	3.6	85.71428571	2	1	3	2	0	0	1	0	0	0	0	1	0	2	2	2	2	2	0
78548	2	36	4	5	2.55	2	29.365	2	195	55	92	122	4.6	3.6	5.6	219	340.6666667	3.406666667	60.83333333	1.555555556	NA	NA	2	0	0	2	0	0	0	0	0	0	2	2	2	2	2	0
49639	2	80	1	1	2.55	2	29.365	2	221	50	NA	NA	6	2.3	3.2	229	318.6086957	3.186086957	99.56521739	1.391304348	1	3	2	0	0	1	1	0	0	0	0	0	2	2	2	2	2	0
64102	2	63	4	1	2.55	2	29.365	2	182	88	NA	NA	7.6	3.3	3.3	247	247	2.47	74.84848485	1	NA	1	2	0	0	0	0	0	0	0	2	0	2	2	2	2	2	0
85957	2	62	1	1	2.55	2	29.365	2	202	63	267	86	5.4	2.3	2.3	237	237	2.37	103.0434783	1	4	1	2	0	1	0	1	0	0	0	0	0	2	2	2	2	2	0
112951	1	62	3	5	2.55	2	29.365	2	326	152	NA	NA	2.9	2	2	202	202	2.02	101	1	2	NA	2	1	0	0	0	1	0	0	0	0	2	2	1	2	2	0
115979	2	24	2	4	2.55	2	29.365	2	218	52	NA	NA	5.1	4.2	2	235	111.9047619	1.119047619	55.95238095	0.476190476	NA	NA	2	0	0	1	1	0	0	0	0	0	2	2	2	2	2	0
81204	2	65	4	3	2.55	2	29.365	2	127	56	NA	NA	5.4	2.6	1.3	172	86	0.86	66.15384615	0.5	2	NA	2	0	0	1	1	0	0	0	0	0	2	2	2	2	2	0
60882	1	32	1	3	2.55	2	29.365	2	218	38	NA	NA	5.3	1.5	7.4	295	1455.333333	14.55333333	196.6666667	4.933333333	1	3	2	0	0	0	1	0	0	0	0	0	1	2	2	2	2	0
47156	2	60	4	4	2.55	2	29.365	2	278	82	NA	NA	NA	2.2	6.6	474	1422	14.22	215.4545455	3	NA	NA	2	0	0	0	1	0	0	0	0	0	1	2	2	2	2	0
120018	2	30	4	4	2.55	2	29.365	2	168	68	59	88	3.5	1.4	5.7	282	1148.142857	11.48142857	201.4285714	4.071428571	1	NA	2	0	0	1	0	0	0	0	0	0	1	2	2	2	2	0
111321	2	43	1	2	2.55	2	29.365	2	188	72	NA	NA	5.3	1.3	6.4	220	1083.076923	10.83076923	169.2307692	4.923076923	1	NA	2	0	0	0	1	0	0	0	0	0	1	2	2	2	2	0
114686	2	80	3	4	2.55	2	29.365	2	201	42	NA	NA	2.1	3.4	8.6	369	933.3529412	9.333529412	108.5294118	2.529411765	NA	NA	2	0	0	0	0	0	0	1	0	0	1	2	2	2	2	0
38398	2	56	4	4	2.55	2	29.365	2	NA	NA	NA	NA	NA	2.2	4.7	408	871.6363636	8.716363636	185.4545455	2.136363636	NA	3	1	0	1	0	0	0	0	0	0	0	1	2	1	2	2	0
58779	2	69	4	4	2.55	2	29.365	2	164	60	NA	NA	6.2	1.1	3.5	250	795.4545455	7.954545455	227.2727273	3.181818182	1	3	2	0	0	0	1	0	0	0	0	0	1	2	2	2	2	0
86468	2	79	4	1	2.55	2	29.365	2	248	63	130	159	6.1	1.5	4.6	231	708.4	7.084	154	3.066666667	3	NA	2	0	0	0	0	1	0	0	0	0	1	2	2	2	2	0
116696	2	48	3	4	2.55	2	29.365	2	162	33	113	106	10.2	1	4.3	158	679.4	6.794	158	4.3	2	NA	2	0	0	1	0	0	0	0	0	0	1	2	2	2	2	0
45992	2	75	3	1	2.55	2	29.365	2	206	74	NA	NA	5	2.6	6.9	256	679.3846154	6.793846154	98.46153846	2.653846154	NA	NA	2	0	0	1	0	0	0	0	0	0	1	2	2	2	2	0
85516	2	59	1	3	2.55	2	29.365	2	277	47	NA	NA	7.3	1.8	3.9	288	624	6.24	160	2.166666667	9	2	2	0	0	1	0	0	0	0	0	0	1	2	2	2	2	0
112501	2	55	2	3	2.55	2	29.365	2	141	47	NA	NA	7.8	1.9	6	193	609.4736842	6.094736842	101.5789474	3.157894737	1	3	1	0	0	0	1	0	0	0	0	0	1	2	1	2	2	0
41361	2	23	3	3	2.55	2	29.365	2	166	44	NA	NA	6.7	1.6	4.6	208	598	5.98	130	2.875	NA	3	2	0	0	1	0	0	0	0	0	0	1	2	2	2	2	0
123577	1	55	2	4	2.55	2	29.365	2	252	81	NA	NA	3.3	1.3	4.5	169	585	5.85	130	3.461538462	1	3	2	0	0	0	1	0	0	0	0	0	1	2	2	2	2	0
122691	1	42	5	4	2.55	2	29.365	2	184	37	148	117	6	2.1	3.9	307	570.1428571	5.701428571	146.1904762	1.857142857	15	2	2	0	0	0	1	0	0	0	0	0	1	2	2	2	2	0
116526	1	56	5	5	2.55	2	29.365	2	221	44	NA	NA	6.9	2.7	4.7	319	555.2962963	5.552962963	118.1481481	1.740740741	4	NA	2	0	1	0	0	0	0	0	0	0	1	2	2	2	2	0
116520	2	45	4	4	2.55	2	29.365	2	205	33	NA	NA	7	2.2	4.4	266	532	5.32	120.9090909	2	3	NA	2	0	0	0	1	0	0	0	0	0	1	2	2	2	2	0
111058	2	32	1	1	2.55	2	29.365	2	167	26	243	92	3.9	2.7	7.6	189	532	5.32	70	2.814814815	NA	1	2	0	0	0	0	1	0	0	0	0	1	2	2	2	2	0
123441	1	60	4	5	2.55	2	29.365	2	217	26	NA	NA	4.6	2.4	6.3	201	527.625	5.27625	83.75	2.625	8	1	2	0	0	0	1	0	0	0	0	0	1	2	2	2	2	0
112525	2	65	4	2	2.55	2	29.365	2	181	54	101	107	6	1.1	3.3	165	495	4.95	150	3	NA	3	2	0	0	0	1	0	0	0	0	0	1	2	2	2	2	0
87734	2	77	4	5	2.55	2	29.365	2	237	48	284	132	7.8	2.6	4.3	270	446.5384615	4.465384615	103.8461538	1.653846154	1	NA	2	0	0	1	0	0	0	0	0	0	1	2	2	2	2	0
57885	2	47	3	2	2.55	2	29.365	2	NA	NA	NA	NA	NA	2.8	6.6	183	431.3571429	4.313571429	65.35714286	2.357142857	NA	3	1	0	0	0	1	0	0	0	0	0	1	2	2	2	2	0
121274	1	58	5	3	2.55	2	29.365	2	212	42	161	138	5.5	2.7	4.1	259	393.2962963	3.932962963	95.92592593	1.518518519	NA	1	2	0	0	0	1	0	0	0	0	0	1	2	2	2	2	0
117039	1	25	1	4	2.55	2	29.365	2	186	38	NA	NA	5.9	2.6	4.9	208	392	3.92	80	1.884615385	2	3	2	0	0	0	1	0	0	0	0	0	1	2	2	2	2	0
68920	2	48	4	4	2.55	2	29.365	2	205	71	81	118	6.3	3	3	341	341	3.41	113.6666667	1	1	3	1	0	0	1	0	0	0	0	0	0	1	2	2	2	2	0
112673	1	24	1	1	2.55	2	29.365	2	112	36	103	55	5.5	2.5	5.3	148	313.76	3.1376	59.2	2.12	NA	3	1	0	0	1	0	0	0	0	0	0	1	2	2	2	2	0
89156	2	62	1	2	2.55	2	29.365	2	192	57	100	115	4.3	1.8	3	174	290	2.9	96.66666667	1.666666667	1	NA	2	0	0	0	0	0	0	1	0	0	1	2	2	2	2	0
54142	2	64	3	4	2.55	2	29.365	2	230	46	92	166	7	1.8	2.1	220	256.6666667	2.566666667	122.2222222	1.166666667	NA	NA	2	0	0	1	0	0	0	0	0	0	1	2	2	2	2	0
49137	2	68	3	5	2.55	2	29.365	2	177	39	89	120	4.6	2.1	2.7	179	230.1428571	2.301428571	85.23809524	1.285714286	6	3	2	0	0	0	1	0	0	0	0	0	1	2	2	2	2	0
83359	2	60	1	2	2.55	2	29.365	2	232	32	NA	NA	5	1.9	1.7	193	172.6842105	1.726842105	101.5789474	0.894736842	1	3	2	0	0	1	0	0	0	0	0	0	1	2	1	1	2	0
116862	2	49	4	4	2.55	2	29.365	2	172	88	NA	NA	3.5	0.6	1.4	63	147	1.47	105	2.333333333	NA	3	2	0	0	0	1	0	0	0	0	0	1	2	2	2	2	0
45788	2	64	2	5	2.55	2	29.365	2	178	30	NA	NA	7.8	2.5	1.6	217	138.88	1.3888	86.8	0.64	3	2	2	0	0	0	1	0	0	0	0	0	1	2	2	1	2	0
121407	2	54	4	4	2.55	2	29.365	2	281	37	NA	NA	6.1	1.1	10.2	302	2800.363636	28.00363636	274.5454545	9.272727273	NA	1	1	0	0	0	0	0	0	0	0	0	0	2	2	1	2	0
124660	2	52	4	4	2.55	2	29.365	2	152	78	NA	NA	1.7	1	5.9	342	2017.8	20.178	342	5.9	NA	NA	2	0	0	0	0	0	0	0	0	0	0	2	2	2	2	0
118480	1	47	4	3	2.55	2	29.365	2	174	45	112	107	8.9	2.3	10.3	439	1965.956522	19.65956522	190.8695652	4.47826087	NA	3	2	0	0	0	0	0	0	0	0	0	0	2	1	2	2	0
62286	1	30	4	3	2.55	2	29.365	2	168	29	265	86	7	2.2	7.5	458	1561.363636	15.61363636	208.1818182	3.409090909	2	1	2	0	0	0	0	0	0	0	0	0	0	2	2	2	2	0
115164	1	45	5	5	2.55	2	29.365	2	193	48	212	103	7.9	1.5	4.9	409	1336.066667	13.36066667	272.6666667	3.266666667	1	3	2	0	0	0	0	0	0	0	0	0	0	2	2	2	2	0
111614	2	58	4	3	2.55	2	29.365	2	244	67	117	154	4.6	2.1	6.2	449	1325.619048	13.25619048	213.8095238	2.952380952	1	NA	2	0	0	0	0	0	0	0	0	0	0	2	9	9	2	0
56508	2	36	2	1	2.55	2	29.365	2	161	50	27	106	3.9	1.3	6.5	196	980	9.8	150.7692308	5	5	NA	2	0	0	0	0	0	0	0	0	0	0	2	2	2	2	0
110959	1	63	4	5	2.55	2	29.365	2	173	43	NA	NA	5.7	0.9	4.4	200	977.7777778	9.777777778	222.2222222	4.888888889	NA	3	1	0	0	0	0	0	0	0	0	0	0	2	2	2	2	0
38925	1	63	3	2	2.55	2	29.365	2	211	79	95	113	6.2	1.1	3.7	285	958.6363636	9.586363636	259.0909091	3.363636364	2	1	2	0	0	0	0	0	0	0	0	0	0	2	2	2	2	0
59760	2	67	3	2	2.55	2	29.365	2	119	51	NA	NA	4.2	0.8	2.2	347	954.25	9.5425	433.75	2.75	1	3	2	0	0	0	0	0	0	0	0	0	0	2	2	2	2	0
43949	1	41	2	3	2.55	2	29.365	2	211	55	NA	NA	5.7	1.9	5.8	308	940.2105263	9.402105263	162.1052632	3.052631579	NA	3	2	0	0	0	0	0	0	0	0	0	0	2	2	2	2	0
79443	1	44	4	3	2.55	2	29.365	2	184	59	NA	NA	4.3	2	6.7	260	871	8.71	130	3.35	NA	3	2	0	0	0	0	0	0	0	0	0	0	2	2	2	2	0
86037	2	65	3	3	2.55	2	29.365	2	197	53	NA	NA	6.1	1.7	5.3	274	854.2352941	8.542352941	161.1764706	3.117647059	NA	NA	2	0	0	0	0	0	0	0	0	0	0	2	2	2	2	0
62397	2	70	1	1	2.55	2	29.365	2	215	30	NA	NA	7.5	3.1	8.2	307	812.0645161	8.120645161	99.03225806	2.64516129	NA	NA	2	0	0	0	0	0	0	0	0	0	0	2	2	2	2	0
77060	2	72	4	2	2.55	2	29.365	2	183	124	69	45	7.1	0.6	4	119	793.3333333	7.933333333	198.3333333	6.666666667	2	NA	1	0	0	0	0	0	0	0	0	0	0	2	2	2	2	0
109349	2	47	1	5	2.55	2	29.365	2	153	46	315	44	5.8	2.3	4.3	413	772.1304348	7.721304348	179.5652174	1.869565217	NA	NA	2	0	0	0	0	0	0	0	0	0	0	2	9	9	2	0
68425	1	56	4	5	2.55	2	29.365	2	124	45	113	56	4.8	2.5	6.5	266	691.6	6.916	106.4	2.6	NA	3	1	0	0	0	0	0	0	0	0	0	0	2	2	2	2	0
93353	2	61	2	5	2.55	2	29.365	2	172	36	178	100	6.7	2.9	6.6	298	678.2068966	6.782068966	102.7586207	2.275862069	3	1	1	0	0	0	0	0	0	0	0	0	0	2	2	2	2	0
82634	1	23	4	4	2.55	2	29.365	2	186	54	129	106	6.2	1.5	4.7	211	661.1333333	6.611333333	140.6666667	3.133333333	NA	3	2	0	0	0	0	0	0	0	0	0	0	2	2	2	2	0
80008	2	67	2	1	2.55	2	29.365	2	164	45	74	104	4.7	1.1	3.3	219	657	6.57	199.0909091	3	NA	NA	2	0	0	0	0	0	0	0	0	0	0	2	2	2	2	0
52652	2	71	1	5	2.55	2	29.365	2	248	43	220	161	6.8	1.7	4.2	263	649.7647059	6.497647059	154.7058824	2.470588235	NA	NA	2	0	0	0	0	0	0	0	0	0	0	2	2	2	2	0
56150	2	52	4	5	2.55	2	29.365	2	273	57	92	198	8.9	1.2	4	194	646.6666667	6.466666667	161.6666667	3.333333333	1	3	2	0	0	0	0	0	0	0	0	0	0	2	2	2	2	0
52120	2	25	3	2	2.55	2	29.365	2	142	60	51	72	6	1.2	4	190	633.3333333	6.333333333	158.3333333	3.333333333	NA	NA	2	0	0	0	0	0	0	0	0	0	0	2	2	2	2	0
114105	2	69	4	2	2.55	2	29.365	2	182	41	NA	NA	5	2	5.6	226	632.8	6.328	113	2.8	NA	NA	2	0	0	0	0	0	0	0	0	0	0	2	2	1	2	0
67628	2	22	3	4	2.55	2	29.365	2	145	31	51	104	6.3	1.9	3	391	617.3684211	6.173684211	205.7894737	1.578947368	NA	NA	2	0	0	0	0	0	0	0	0	0	0	2	2	2	2	0
122425	1	80	3	4	2.55	2	29.365	2	231	44	327	122	7	2.1	5.1	245	595	5.95	116.6666667	2.428571429	6	1	2	0	0	0	0	0	0	0	0	0	0	2	2	2	2	0
123059	2	68	4	3	2.55	2	29.365	2	158	48	140	82	4.8	2.1	7	177	590	5.9	84.28571429	3.333333333	3	1	2	0	0	0	0	0	0	0	0	0	0	2	2	2	2	0
66279	1	62	4	4	2.55	2	29.365	2	155	78	NA	NA	5.5	1.4	2.6	316	586.8571429	5.868571429	225.7142857	1.857142857	NA	NA	2	0	0	0	0	0	0	0	0	0	0	2	2	2	2	0
63949	2	50	2	3	2.55	2	29.365	2	286	48	NA	NA	4.3	1.1	4	158	574.5454545	5.745454545	143.6363636	3.636363636	1	3	2	0	0	0	0	0	0	0	0	0	0	2	2	2	2	0
117165	1	75	5	1	2.55	2	29.365	2	199	54	NA	NA	4.1	2.8	5.3	303	573.5357143	5.735357143	108.2142857	1.892857143	NA	NA	2	0	0	0	0	0	0	0	0	0	0	2	2	2	2	0
47363	2	75	2	1	2.55	2	29.365	2	246	45	326	136	6.5	1.5	4	215	573.3333333	5.733333333	143.3333333	2.666666667	NA	3	2	0	0	0	0	0	0	0	0	0	0	2	2	2	2	0
55547	1	31	2	3	2.55	2	29.365	2	221	56	136	138	4.8	1.7	3.8	255	570	5.7	150	2.235294118	NA	2	2	0	0	0	0	0	0	0	0	0	0	2	2	2	2	0
119254	2	51	4	3	2.55	2	29.365	2	242	37	NA	NA	7.2	3.2	4.2	428	561.75	5.6175	133.75	1.3125	NA	1	2	0	0	0	0	0	0	0	0	0	0	2	2	2	2	0
123940	1	41	1	3	2.55	2	29.365	2	158	57	122	77	5.9	2.8	5	311	555.3571429	5.553571429	111.0714286	1.785714286	5	1	2	0	0	0	0	0	0	0	0	0	0	2	2	2	2	0
64213	1	37	1	2	2.55	2	29.365	2	161	51	NA	NA	7.2	2.4	3.3	402	552.75	5.5275	167.5	1.375	1	NA	2	0	0	0	0	0	0	0	0	0	0	2	2	2	2	0
114040	2	59	4	5	2.55	2	29.365	2	252	54	NA	NA	7.9	2.8	4.8	322	552	5.52	115	1.714285714	2	NA	2	0	0	0	0	0	0	0	0	0	0	2	2	2	2	0
51610	2	69	1	1	2.55	2	29.365	2	NA	NA	NA	NA	NA	2.3	4.5	282	551.7391304	5.517391304	122.6086957	1.956521739	NA	3	1	0	0	0	0	0	0	0	0	0	0	2	2	2	2	0
54641	1	41	3	3	2.55	2	29.365	2	140	47	76	78	10.5	1.1	2.7	214	525.2727273	5.252727273	194.5454545	2.454545455	12	1	2	0	0	0	0	0	0	0	0	0	0	2	1	2	2	0
93610	2	28	4	4	2.55	2	29.365	2	169	54	NA	NA	5.2	1.6	4.3	195	524.0625	5.240625	121.875	2.6875	2	1	2	0	0	0	0	0	0	0	0	0	0	2	2	2	2	0
112350	2	48	3	3	2.55	2	29.365	2	161	55	NA	NA	6.3	2.4	3.9	321	521.625	5.21625	133.75	1.625	NA	NA	1	0	0	0	0	0	0	0	0	0	0	2	2	2	2	0
52308	2	67	3	3	2.55	2	29.365	2	174	32	282	86	8.2	1.4	3	243	520.7142857	5.207142857	173.5714286	2.142857143	NA	NA	1	0	0	0	0	0	0	0	0	0	0	2	2	2	2	0
78810	2	58	4	4	2.55	2	29.365	2	182	46	108	114	3.8	2.1	4.3	241	493.4761905	4.934761905	114.7619048	2.047619048	NA	NA	2	0	0	0	0	0	0	0	0	0	0	2	2	2	2	0
91317	2	36	4	4	2.55	2	29.365	2	188	54	47	125	4.1	1.5	3	245	490	4.9	163.3333333	2	NA	3	2	0	0	0	0	0	0	0	0	0	0	2	2	2	2	0
111674	1	61	3	5	2.55	2	29.365	2	141	32	84	92	3.9	2	4.1	208	426.4	4.264	104	2.05	NA	NA	2	0	0	0	0	0	0	0	0	0	0	2	2	2	2	0
109531	1	32	5	5	2.55	2	29.365	2	232	57	NA	NA	4.1	2.3	4.3	228	426.2608696	4.262608696	99.13043478	1.869565217	NA	NA	2	0	0	0	0	0	0	0	0	0	0	2	2	2	2	0
84584	2	62	2	4	2.55	2	29.365	2	143	79	NA	NA	5.5	1.7	3.3	219	425.1176471	4.251176471	128.8235294	1.941176471	1	3	2	0	0	0	0	0	0	0	0	0	0	2	2	2	2	0
122781	2	71	2	9	2.55	2	29.365	2	144	52	NA	NA	7	1.3	2.5	217	417.3076923	4.173076923	166.9230769	1.923076923	NA	2	1	0	0	0	0	0	0	0	0	0	0	2	2	2	2	0
115668	2	34	1	3	2.55	2	29.365	2	151	33	NA	NA	6.6	1.9	4.4	179	414.5263158	4.145263158	94.21052632	2.315789474	NA	NA	2	0	0	0	0	0	0	0	0	0	0	2	2	2	2	0
116916	2	22	3	4	2.55	2	29.365	2	161	46	131	89	7.3	1.9	3.8	204	408	4.08	107.3684211	2	1	NA	2	0	0	0	0	0	0	0	0	0	0	2	2	2	2	0
119562	2	80	1	1	2.55	2	29.365	2	237	75	74	147	3.8	1.8	2.6	274	395.7777778	3.957777778	152.2222222	1.444444444	3	NA	2	0	0	0	0	0	0	0	0	0	0	2	2	2	2	0
89919	2	40	1	2	2.55	2	29.365	2	196	48	71	134	6.4	1.8	3.5	191	371.3888889	3.713888889	106.1111111	1.944444444	NA	NA	2	0	0	0	0	0	0	0	0	0	0	2	2	2	2	0
58603	1	64	1	1	2.55	2	29.365	2	140	39	NA	NA	4.1	2.4	3.7	240	370	3.7	100	1.541666667	NA	3	1	0	0	0	0	0	0	0	0	0	0	2	1	1	2	0
56469	2	77	4	3	2.55	2	29.365	2	205	50	NA	NA	5.9	2.2	4.4	182	364	3.64	82.72727273	2	NA	NA	2	0	0	0	0	0	0	0	0	0	0	2	2	2	2	0
49857	2	59	2	1	2.55	2	29.365	2	254	40	NA	NA	4.9	2.1	2.9	262	361.8095238	3.618095238	124.7619048	1.380952381	6	NA	2	0	0	0	0	0	0	0	0	0	0	2	2	2	2	0
92397	2	32	2	2	2.55	2	29.365	2	161	46	74	100	4.8	1.5	2.5	212	353.3333333	3.533333333	141.3333333	1.666666667	NA	NA	2	0	0	0	0	0	0	0	0	0	0	2	2	2	2	0
112994	2	63	4	4	2.55	2	29.365	2	193	59	69	120	6.4	2.5	3.2	268	343.04	3.4304	107.2	1.28	3	2	2	0	0	0	0	0	0	0	0	0	0	2	2	2	2	0
76877	2	52	4	3	2.55	2	29.365	2	209	53	NA	NA	4.1	2.1	2.3	305	334.047619	3.34047619	145.2380952	1.095238095	1	NA	2	0	0	0	0	0	0	0	0	0	0	2	2	2	2	0
117006	2	64	4	4	2.55	2	29.365	2	164	28	NA	NA	8.2	3.5	5.7	205	333.8571429	3.338571429	58.57142857	1.628571429	15	3	1	0	0	0	0	0	0	0	0	0	0	2	2	2	2	0
75498	2	69	3	3	2.55	2	29.365	2	189	67	78	106	6.7	2.7	2.8	321	332.8888889	3.328888889	118.8888889	1.037037037	3	3	1	0	0	0	0	0	0	0	0	0	0	2	2	2	2	0
74982	1	43	4	3	2.55	2	29.365	2	203	66	82	121	4.6	1.7	2.8	202	332.7058824	3.327058824	118.8235294	1.647058824	NA	3	2	0	0	0	0	0	0	0	0	0	0	2	2	2	2	0
89327	2	73	4	2	2.55	2	29.365	2	145	49	56	85	5.3	1.8	2.6	228	329.3333333	3.293333333	126.6666667	1.444444444	1	NA	2	0	0	0	0	0	0	0	0	0	0	2	1	2	2	0
80466	2	25	2	4	2.55	2	29.365	2	223	59	62	152	5.6	1.7	1.4	382	314.5882353	3.145882353	224.7058824	0.823529412	NA	NA	2	0	0	0	0	0	0	0	0	0	0	2	2	2	2	0
86091	2	64	1	1	2.55	2	29.365	2	152	41	NA	NA	7	1.9	3.3	176	305.6842105	3.056842105	92.63157895	1.736842105	NA	NA	1	0	0	0	0	0	0	0	0	0	0	2	2	2	2	0
53237	1	74	3	4	2.55	2	29.365	2	202	79	NA	NA	5.1	2.3	2.6	269	304.0869565	3.040869565	116.9565217	1.130434783	NA	3	2	0	0	0	0	0	0	0	0	0	0	2	2	2	2	0
110037	1	69	4	2	2.55	2	29.365	2	232	60	NA	NA	3.6	1.5	1.9	234	296.4	2.964	156	1.266666667	NA	NA	2	0	0	0	0	0	0	0	0	0	0	2	2	2	2	0
34781	2	48	4	4	2.55	2	29.365	2	143	46	NA	NA	6.2	1.8	3.6	148	296	2.96	82.22222222	2	NA	NA	2	0	0	0	0	0	0	0	0	0	0	2	2	2	2	0
118367	2	28	4	4	2.55	2	29.365	2	211	33	NA	NA	5.2	4.9	5.5	257	288.4693878	2.884693878	52.44897959	1.12244898	NA	NA	1	0	0	0	0	0	0	0	0	0	0	2	2	2	2	0
113416	2	63	4	3	2.55	2	29.365	2	138	45	57	82	4.3	2.8	3.4	233	282.9285714	2.829285714	83.21428571	1.214285714	NA	3	2	0	0	0	0	0	0	0	0	0	0	2	2	2	2	0
86614	1	55	5	5	2.55	2	29.365	2	179	45	NA	NA	7.2	1.2	1.9	169	267.5833333	2.675833333	140.8333333	1.583333333	1	NA	2	0	0	0	0	0	0	0	0	0	0	2	2	2	2	0
109284	2	44	1	2	2.55	2	29.365	2	138	40	73	83	7	1.9	2.9	147	224.3684211	2.243684211	77.36842105	1.526315789	3	3	2	0	0	0	0	0	0	0	0	0	0	2	2	2	2	0
54124	2	48	2	4	2.55	2	29.365	2	188	40	155	117	5.8	5.7	4.2	296	218.1052632	2.181052632	51.92982456	0.736842105	NA	NA	2	0	0	0	0	0	0	0	0	0	0	2	1	2	2	0
44656	1	66	4	4	2.55	2	29.365	2	136	89	22	43	4.4	1.7	1.9	185	206.7647059	2.067647059	108.8235294	1.117647059	2	NA	2	0	0	0	0	0	0	0	0	0	0	2	2	2	2	0
87598	2	27	2	1	2.55	2	29.365	2	128	45	NA	NA	6.4	1.5	2.8	100	186.6666667	1.866666667	66.66666667	1.866666667	NA	3	1	0	0	0	0	0	0	0	0	0	0	2	1	1	2	0
111023	2	61	3	3	2.55	2	29.365	2	230	46	NA	NA	5.4	2.2	1.8	212	173.4545455	1.734545455	96.36363636	0.818181818	NA	NA	2	0	0	0	0	0	0	0	0	0	0	2	2	2	2	0
88857	2	71	4	5	2.55	2	29.365	2	118	35	75	68	5.4	3.5	4.1	143	167.5142857	1.675142857	40.85714286	1.171428571	3	3	2	0	0	0	0	0	0	0	0	0	0	2	2	2	2	0
49087	1	63	3	5	2.55	2	29.365	2	172	48	NA	NA	4.3	1.2	0.9	147	110.25	1.1025	122.5	0.75	NA	NA	2	0	0	0	0	0	0	0	0	0	0	2	2	2	2	0
63326	2	51	4	2	2.55	2	29.365	2	234	42	117	169	7.4	1.9	1.1	177	102.4736842	1.024736842	93.15789474	0.578947368	2	3	2	0	0	0	0	0	0	0	0	0	0	2	2	2	2	0
120841	1	55	1	1	2.55	2	29.365	2	101	46	37	48	3.9	1.6	1.2	128	96	0.96	80	0.75	NA	3	1	0	0	0	0	0	0	0	0	0	0	2	1	2	2	0
90882	2	53	1	3	2.55	2	29.365	2	156	49	NA	NA	5.6	1.4	4.3	278	853.8571429	8.538571429	198.5714286	3.071428571	NA	3	1	9	0	0	0	0	0	0	0	0	9	2	2	2	1	0
117672	2	55	4	3	2.55	2	29.365	2	152	52	NA	NA	6.4	1.4	3.4	291	706.7142857	7.067142857	207.8571429	2.428571429	NA	3	1	3	2	0	0	0	3	0	0	1	9	2	2	2	1	0
112041	1	30	2	1	2.55	2	29.365	2	214	75	NA	NA	4.5	1.8	3	253	421.6666667	4.216666667	140.5555556	1.666666667	NA	NA	3	0	3	0	3	0	1	0	0	2	9	2	2	2	1	0
116500	1	50	2	2	2.55	2	29.365	2	246	33	134	186	6	1.7	2.1	282	348.3529412	3.483529412	165.8823529	1.235294118	1	1	2	3	0	3	2	0	0	0	0	0	8	2	2	2	1	0
122960	2	62	5	5	2.55	2	29.365	2	152	50	183	65	5.6	1.8	4.8	242	645.3333333	6.453333333	134.4444444	2.666666667	3	3	1	1	1	3	0	0	2	0	0	0	7	2	9	2	1	0
91332	2	26	4	3	2.55	2	29.365	2	103	32	140	43	5.5	1.7	3.3	219	425.1176471	4.251176471	128.8235294	1.941176471	6	1	2	0	0	3	0	0	0	3	1	0	7	2	1	2	1	0
33984	2	63	1	4	2.55	2	29.365	2	141	28	NA	NA	7.1	1.7	3.1	229	417.5882353	4.175882353	134.7058824	1.823529412	1	NA	1	1	1	1	1	0	1	1	1	0	7	2	2	1	1	0
121043	1	26	1	3	2.55	2	29.365	2	130	82	NA	NA	2.1	1.3	9	262	1813.846154	18.13846154	201.5384615	6.923076923	2	1	2	1	1	2	1	0	0	1	0	0	6	2	1	1	1	0
84575	1	61	4	5	2.55	2	29.365	2	114	31	NA	NA	6.6	0.8	5.8	229	1660.25	16.6025	286.25	7.25	NA	3	2	1	0	0	3	0	0	1	1	0	6	2	2	2	1	0
120169	1	61	4	4	2.55	2	29.365	2	206	40	211	124	5.7	2.3	6.8	346	1022.956522	10.22956522	150.4347826	2.956521739	NA	3	1	2	0	2	2	0	0	0	0	0	6	2	2	2	1	0
112677	1	23	5	4	2.55	2	29.365	2	206	33	NA	NA	9.4	2.3	6.4	266	740.173913	7.40173913	115.6521739	2.782608696	1	1	1	0	0	3	0	3	0	0	0	0	6	2	2	2	1	0
84683	2	73	2	2	2.55	2	29.365	2	243	112	NA	NA	NA	2.3	4.7	293	598.7391304	5.987391304	127.3913043	2.043478261	NA	1	1	3	0	0	2	0	0	0	0	0	5	2	2	2	1	0
109483	2	76	3	3	2.55	2	29.365	2	198	54	NA	NA	6.7	0.6	4.1	161	1100.166667	11.00166667	268.3333333	6.833333333	1	3	1	0	0	2	1	0	0	1	0	0	4	2	1	2	1	0
92497	2	29	1	1	2.55	2	29.365	2	116	30	118	62	8.4	2.5	7.1	290	823.6	8.236	116	2.84	NA	NA	2	0	0	2	0	0	0	0	2	0	4	2	2	2	1	0
80309	2	44	1	3	2.55	2	29.365	2	119	59	NA	NA	6.2	1.7	5.6	209	688.4705882	6.884705882	122.9411765	3.294117647	NA	3	1	0	0	0	1	0	0	3	0	0	4	2	2	2	1	0
82460	2	58	3	4	2.55	2	29.365	2	188	57	109	109	4.7	2	3.9	212	413.4	4.134	106	1.95	3	NA	1	1	0	1	1	1	0	0	0	0	4	2	2	2	1	0
74481	2	35	4	3	2.55	2	29.365	2	157	57	89	82	7.2	2.1	4.4	124	259.8095238	2.598095238	59.04761905	2.095238095	NA	1	2	3	0	0	0	0	1	0	0	0	4	2	1	1	1	0
58281	1	26	5	3	2.55	2	29.365	2	174	76	54	87	3.8	2.3	2.6	152	171.826087	1.71826087	66.08695652	1.130434783	NA	NA	2	1	0	1	2	0	0	0	0	0	4	2	1	2	1	0
81715	2	42	3	2	2.55	2	29.365	2	199	31	NA	NA	7	2	7.6	486	1846.8	18.468	243	3.8	NA	3	2	0	3	0	0	0	0	0	0	0	3	2	2	2	1	0
63453	1	48	1	1	2.55	2	29.365	2	144	62	NA	NA	8	1.4	5	277	989.2857143	9.892857143	197.8571429	3.571428571	NA	3	2	0	0	0	3	0	0	0	0	0	3	2	1	1	1	0
113162	2	69	4	7	2.55	2	29.365	2	144	66	NA	NA	4.5	2.2	5.9	335	898.4090909	8.984090909	152.2727273	2.681818182	NA	NA	1	0	0	2	1	0	0	0	0	0	3	2	2	2	1	0
67951	2	59	4	3	2.55	2	29.365	2	164	52	153	81	4.5	2.1	6.1	242	702.952381	7.02952381	115.2380952	2.904761905	2	3	1	0	0	1	0	1	1	0	0	0	3	2	2	2	1	0
46896	2	45	2	3	2.55	2	29.365	2	145	40	NA	NA	4.4	1.7	3.3	307	595.9411765	5.959411765	180.5882353	1.941176471	NA	1	2	0	0	3	0	0	0	0	0	0	3	2	2	2	1	0
60371	2	80	3	4	2.55	2	29.365	2	139	52	39	79	8.3	2	2.4	138	165.6	1.656	69	1.2	1	NA	2	0	0	1	1	0	0	0	1	0	3	2	2	2	1	0
84679	2	68	4	2	2.55	2	29.365	2	307	63	186	207	7	4	2.3	204	117.3	1.173	51	0.575	NA	NA	2	0	0	2	1	0	0	0	0	0	3	2	2	2	1	0
68980	1	20	1	2	2.55	2	29.365	2	175	50	NA	NA	7.4	1.6	6.1	205	781.5625	7.815625	128.125	3.8125	NA	NA	2	0	0	0	0	1	0	0	1	0	2	2	2	2	1	0
89978	2	64	2	3	2.55	2	29.365	2	148	88	71	46	6.5	1.4	3.7	245	647.5	6.475	175	2.642857143	1	NA	2	1	1	0	0	0	0	0	0	0	2	2	2	2	1	0
58639	2	60	2	2	2.55	2	29.365	2	187	47	303	79	6.4	2.3	5.6	223	542.9565217	5.429565217	96.95652174	2.434782609	NA	NA	1	0	0	0	1	0	1	0	0	0	2	2	2	2	1	0
52597	2	69	1	1	2.55	2	29.365	2	175	62	NA	NA	3.1	2.3	4.3	251	469.2608696	4.692608696	109.1304348	1.869565217	NA	NA	2	1	0	0	1	0	0	0	0	0	2	2	2	2	1	0
47399	2	41	4	4	2.55	2	29.365	2	214	52	NA	NA	7.4	2.4	9.9	408	1683	16.83	170	4.125	NA	NA	2	0	0	0	1	0	0	0	0	0	1	2	2	2	1	0
66680	2	56	4	4	2.55	2	29.365	2	228	85	82	127	6.7	1.2	5	244	1016.666667	10.16666667	203.3333333	4.166666667	1	3	2	0	0	0	1	0	0	0	0	0	1	2	2	2	1	0
83447	1	32	2	5	2.55	2	29.365	2	158	57	NA	NA	7.1	1.2	4.9	201	820.75	8.2075	167.5	4.083333333	NA	NA	1	0	0	0	1	0	0	0	0	0	1	2	1	2	1	0
66513	1	69	5	5	2.55	2	29.365	2	121	46	NA	NA	6.3	0.6	3.7	132	814	8.14	220	6.166666667	1	NA	1	0	0	0	1	0	0	0	0	0	1	2	2	1	1	0
114626	2	53	4	3	2.55	2	29.365	2	204	50	NA	NA	6.2	1.3	4.1	231	728.5384615	7.285384615	177.6923077	3.153846154	NA	NA	2	0	0	0	0	0	0	0	1	0	1	2	2	2	1	0
51971	1	32	2	1	2.55	2	29.365	2	150	37	183	76	5.7	1	4.8	116	556.8	5.568	116	4.8	3	3	1	0	0	1	0	0	0	0	0	0	1	2	2	9	1	0
120040	1	67	4	4	2.55	2	29.365	2	157	78	NA	NA	3.3	1.4	4.1	140	410	4.1	100	2.928571429	1	NA	2	0	0	0	1	0	0	0	0	0	1	2	2	2	1	0
86991	2	76	3	4	2.55	2	29.365	2	214	48	NA	NA	6.4	1.5	2	172	229.3333333	2.293333333	114.6666667	1.333333333	NA	3	2	0	0	1	0	0	0	0	0	0	1	2	2	2	1	0
40350	1	51	3	4	2.55	2	29.365	2	151	42	NA	NA	7.4	1.1	5.7	370	1917.272727	19.17272727	336.3636364	5.181818182	2	3	2	0	0	0	0	0	0	0	0	0	0	2	2	2	1	0
111995	1	22	3	3	2.55	2	29.365	2	98	39	NA	NA	7.4	2	9.5	201	954.75	9.5475	100.5	4.75	NA	3	1	0	0	0	0	0	0	0	0	0	0	2	2	2	1	0
64235	2	56	1	1	2.55	2	29.365	2	171	37	NA	NA	5.5	1.6	6.2	226	875.75	8.7575	141.25	3.875	NA	NA	2	0	0	0	0	0	0	0	0	0	0	2	2	1	1	0
84157	1	45	3	4	2.55	2	29.365	2	167	38	214	86	9.4	0.7	3.8	158	857.7142857	8.577142857	225.7142857	5.428571429	NA	NA	2	0	0	0	0	0	0	0	0	0	0	2	2	2	1	0
87721	2	45	4	4	2.55	2	29.365	2	200	55	131	119	8	0.8	3.3	205	845.625	8.45625	256.25	4.125	1	NA	2	0	0	0	0	0	0	0	0	0	0	2	2	2	1	0
93290	1	77	3	1	2.55	2	29.365	2	145	56	NA	NA	4.8	2.7	4.9	363	658.7777778	6.587777778	134.4444444	1.814814815	NA	NA	2	0	0	0	0	0	0	0	0	0	0	2	2	2	1	0
91665	2	74	5	5	2.55	2	29.365	2	147	62	85	68	6.2	1.5	3.9	249	647.4	6.474	166	2.6	NA	NA	1	0	0	0	0	0	0	0	0	0	0	2	2	2	1	0
110759	1	54	4	3	2.55	2	29.365	2	182	34	NA	NA	5.6	2.7	6.2	272	624.5925926	6.245925926	100.7407407	2.296296296	NA	NA	2	0	0	0	0	0	0	0	0	0	0	2	2	2	1	0
85731	1	44	2	1	2.55	2	29.365	2	138	41	NA	NA	5.5	1.8	3.9	281	608.8333333	6.088333333	156.1111111	2.166666667	NA	3	2	0	0	0	0	0	0	0	0	0	0	2	2	2	1	0
90052	2	73	5	4	2.55	2	29.365	2	126	52	94	55	5.7	0.8	3.3	102	420.75	4.2075	127.5	4.125	NA	NA	3	0	0	0	0	0	0	0	0	0	0	2	9	9	1	0
44927	2	41	1	1	2.55	2	29.365	2	138	52	130	60	7.6	1.5	4.7	127	397.9333333	3.979333333	84.66666667	3.133333333	NA	3	2	0	0	0	0	0	0	0	0	0	0	2	2	9	1	0
92041	1	29	5	4	2.55	2	29.365	2	126	38	NA	NA	6.6	2.4	4.6	197	377.5833333	3.775833333	82.08333333	1.916666667	NA	3	3	0	0	0	0	0	0	0	0	0	0	2	1	1	1	0
69449	1	46	4	4	2.55	2	29.365	2	163	54	137	82	6.8	2.2	3	204	278.1818182	2.781818182	92.72727273	1.363636364	NA	NA	2	0	0	0	0	0	0	0	0	0	0	2	2	2	1	0
79750	2	56	3	4	2.55	2	29.365	2	156	50	61	94	5.5	1.2	1.7	145	205.4166667	2.054166667	120.8333333	1.416666667	NA	NA	2	0	0	0	0	0	0	0	0	0	0	2	2	2	1	0
92482	2	62	1	1	2.55	2	29.365	2	154	51	103	82	7.6	2.8	6.7	295	705.8928571	7.058928571	105.3571429	2.392857143	1	NA	2	1	0	0	2	0	1	0	0	0	4	2	2	2	2	0
65223	1	20	4	4	2.55	2	92.3	3	149	50	41	91	5.4	3	3.3	498	547.8	5.478	166	1.1	2	NA	2	2	1	2	2	2	1	0	0	0	10	1	2	2	2	0
52715	2	70	2	2	2.55	2	86.2	3	218	39	74	164	7.5	1.8	3.6	250	500	5	138.8888889	2	2	NA	2	0	0	0	0	0	0	0	0	0	0	2	2	2	2	0
51487	2	70	1	1	2.55	2	84.4	3	162	51	NA	NA	9.6	3	7.7	299	767.4333333	7.674333333	99.66666667	2.566666667	NA	NA	1	0	1	3	3	1	1	0	0	0	9	2	2	2	2	0
113672	2	54	1	1	2.55	2	82.9	3	NA	NA	NA	NA	NA	2.4	7.4	357	1100.75	11.0075	148.75	3.083333333	1	3	2	2	2	3	3	3	2	2	0	1	18	1	2	2	2	0
123935	2	50	1	1	2.55	2	82.1	3	171	56	NA	NA	5.9	3.9	8.9	305	696.025641	6.96025641	78.20512821	2.282051282	1	NA	2	1	0	1	1	1	0	0	0	0	4	2	2	2	2	0
76147	1	54	3	2	2.55	2	82	3	120	34	53	75	6.4	2.6	5.5	359	759.4230769	7.594230769	138.0769231	2.115384615	1	NA	2	0	1	1	1	1	0	0	0	0	4	2	2	2	2	0
123121	1	39	3	5	2.55	2	81.25	3	154	33	116	98	8.5	1.7	6	310	1094.117647	10.94117647	182.3529412	3.529411765	NA	NA	1	1	0	1	1	0	1	0	0	0	4	2	2	2	2	0
89389	2	68	2	5	2.55	2	80.6	3	181	87	NA	NA	7	1	3.6	204	734.4	7.344	204	3.6	4	3	3	1	0	0	2	3	1	0	1	0	8	2	2	2	2	0
85548	1	38	1	1	2.55	2	77.5	3	246	77	NA	NA	5.9	1.5	7.1	311	1472.066667	14.72066667	207.3333333	4.733333333	NA	NA	1	1	3	0	2	3	0	3	1	0	13	1	1	2	2	0
45470	2	56	4	4	2.55	2	77.3	3	201	38	75	148	5.3	3.7	8.5	453	1040.675676	10.40675676	122.4324324	2.297297297	2	NA	2	1	0	2	2	2	0	0	0	0	7	2	2	2	2	0
68091	2	74	1	1	2.55	2	76.07	3	234	60	NA	NA	6.3	3.1	5.8	500	935.483871	9.35483871	161.2903226	1.870967742	2	NA	2	0	0	0	0	2	0	0	0	0	2	2	2	2	2	0
41237	1	31	1	2	2.55	2	75.7	3	139	50	NA	NA	8.1	1.4	6	224	960	9.6	160	4.285714286	NA	NA	2	0	0	0	0	2	0	0	0	0	2	2	2	2	2	0
38496	2	47	1	1	2.55	2	74.8	3	208	42	140	138	8	2.7	7.4	378	1036	10.36	140	2.740740741	1	1	1	2	1	2	3	2	1	0	0	0	11	1	2	2	2	0
118136	1	41	3	3	2.55	2	74.1	3	177	57	NA	NA	8.8	2.1	9	235	1007.142857	10.07142857	111.9047619	4.285714286	4	NA	2	2	2	3	3	0	0	2	3	0	15	1	2	2	2	0
84582	1	66	4	4	2.55	2	73.43	3	142	44	NA	NA	6.4	2.8	10.4	347	1288.857143	12.88857143	123.9285714	3.714285714	NA	NA	2	0	1	0	1	1	1	0	0	0	4	2	2	2	2	0
117019	1	71	5	5	2.55	2	72.56	3	274	49	122	201	6.6	1.8	6.5	299	1079.722222	10.79722222	166.1111111	3.611111111	1	NA	2	2	2	2	3	0	1	2	0	0	12	1	2	2	2	0
112775	1	61	2	2	2.55	2	72.28	3	138	54	NA	NA	4.4	3.1	5.2	264	442.8387097	4.428387097	85.16129032	1.677419355	NA	NA	2	1	0	0	1	0	1	0	0	0	3	2	2	2	2	0
54273	1	70	3	2	2.55	2	71.83	3	164	38	NA	NA	7	2.5	12.9	476	2456.16	24.5616	190.4	5.16	10	3	2	0	0	3	3	3	1	0	0	0	10	1	2	2	2	0
111794	1	35	1	2	2.55	2	71.5	3	172	59	NA	NA	6.2	1.9	6.8	359	1284.842105	12.84842105	188.9473684	3.578947368	NA	NA	2	3	3	3	3	3	3	3	0	3	24	1	2	2	2	0
71880	1	46	4	4	2.55	2	71.3	3	153	67	58	74	6.5	1.4	4	262	748.5714286	7.485714286	187.1428571	2.857142857	2	NA	2	0	0	1	1	1	0	1	0	0	4	2	2	2	2	0
115547	2	64	2	3	2.55	2	70.1	3	182	45	76	122	5.9	2.1	5.5	326	853.8095238	8.538095238	155.2380952	2.619047619	2	NA	2	1	3	0	1	0	1	0	0	0	6	2	2	2	2	0
120793	2	70	4	5	2.55	2	69	3	171	37	NA	NA	6.7	2.5	6	393	943.2	9.432	157.2	2.4	1	NA	2	0	0	0	0	1	1	0	0	0	2	2	2	2	2	0
110935	1	61	2	2	2.55	2	68.7	3	170	49	61	109	5.6	1.7	6	182	642.3529412	6.423529412	107.0588235	3.529411765	1	NA	2	1	1	1	1	1	1	1	0	0	7	2	2	2	2	0
37801	1	59	3	3	2.55	2	68.63	3	280	39	NA	NA	6.2	2.7	6.2	392	900.1481481	9.001481481	145.1851852	2.296296296	NA	NA	1	3	2	2	2	2	0	1	0	0	12	1	2	2	2	0
45558	2	73	2	1	2.55	2	68.2	3	157	41	151	86	9.5	0.8	5.2	208	1352	13.52	260	6.5	3	NA	2	1	1	0	1	1	2	0	0	0	6	2	2	2	2	0
120348	1	53	4	2	2.55	2	67.9	3	237	48	NA	NA	13.3	1	3.5	195	682.5	6.825	195	3.5	NA	NA	3	0	1	0	0	1	0	0	0	0	2	2	2	2	2	0
89795	2	22	3	3	2.55	2	67.83	3	236	37	291	141	7.9	1.4	5.4	235	906.4285714	9.064285714	167.8571429	3.857142857	3	3	1	1	2	2	2	2	2	2	2	0	15	1	2	2	2	0
87207	2	30	4	5	2.55	2	67.71	3	166	46	94	101	10.1	3.3	1.4	248	105.2121212	1.052121212	75.15151515	0.424242424	5	NA	1	2	2	1	3	2	3	1	0	0	14	1	2	2	2	0
122166	1	70	4	4	2.55	2	67.7	3	213	57	NA	NA	10.4	3.8	5.6	289	425.8947368	4.258947368	76.05263158	1.473684211	2	NA	2	1	0	0	1	0	0	0	0	0	2	2	2	2	2	0
91365	1	58	1	1	2.55	2	67.5	3	216	48	203	127	6.7	2.3	9.1	287	1135.521739	11.35521739	124.7826087	3.956521739	2	3	2	1	1	2	1	1	0	2	0	0	8	2	2	2	2	0
44406	2	24	2	1	2.55	2	67.34	3	135	51	84	67	5.9	1.7	4.8	236	666.3529412	6.663529412	138.8235294	2.823529412	NA	NA	2	1	2	1	1	1	1	0	0	0	7	2	2	2	2	0
42845	2	80	3	3	2.55	2	67.3	3	NA	NA	NA	NA	NA	1.6	3.1	247	478.5625	4.785625	154.375	1.9375	NA	NA	1	0	0	0	2	2	0	0	0	0	4	2	2	2	2	0
113516	2	65	3	3	2.55	2	67.3	3	226	49	NA	NA	5.2	3.4	4.2	200	247.0588235	2.470588235	58.82352941	1.235294118	NA	NA	2	0	0	0	0	3	0	0	0	0	3	2	2	2	2	0
118259	2	20	4	3	2.55	2	67.27	3	194	50	NA	NA	6.6	2.5	5.8	226	524.32	5.2432	90.4	2.32	NA	3	1	0	0	2	2	0	0	0	0	0	4	2	1	2	2	0
88744	2	27	1	2	2.55	2	67	3	153	44	81	93	5.9	2.1	4.9	277	646.3333333	6.463333333	131.9047619	2.333333333	5	NA	2	0	1	2	2	0	0	0	0	0	5	2	2	2	2	0
80881	2	30	5	3	2.55	2	66.96	3	208	71	NA	NA	9.3	3	4.5	273	409.5	4.095	91	1.5	1	NA	2	0	0	1	1	3	0	0	0	0	5	2	2	2	2	0
122596	1	25	3	4	2.55	2	66.5	3	127	40	93	68	6.2	2.1	7.7	428	1569.333333	15.69333333	203.8095238	3.666666667	10	2	1	0	0	0	0	2	0	0	0	0	2	2	2	2	2	0
88724	2	60	4	2	2.55	2	66.2	3	169	58	NA	NA	5.1	1.8	4.3	278	664.1111111	6.641111111	154.4444444	2.388888889	NA	NA	2	0	0	0	1	0	0	0	0	0	1	2	2	2	2	0
119041	1	37	1	2	2.55	2	66.16	3	166	34	NA	NA	5.6	3.2	4.4	312	429	4.29	97.5	1.375	NA	3	2	0	0	1	3	0	0	0	0	0	4	2	2	2	2	0
93238	2	69	1	4	2.55	2	65.62	3	229	45	93	165	5.6	2.2	5.2	370	874.5454545	8.745454545	168.1818182	2.363636364	2	NA	2	1	2	2	1	2	0	0	0	0	8	2	2	2	2	0
119716	2	73	3	4	2.55	2	65.5	3	188	73	54	104	3.7	1.9	5.1	275	738.1578947	7.381578947	144.7368421	2.684210526	1	NA	2	0	0	0	1	0	0	1	0	0	2	2	2	2	2	0
123523	1	50	3	2	2.55	2	65.37	3	160	38	NA	NA	7.4	1.5	5.3	149	526.4666667	5.264666667	99.33333333	3.533333333	2	3	1	0	0	1	0	1	0	0	0	0	2	2	2	1	2	0
114991	2	37	3	1	2.55	2	65.3	3	190	56	95	115	7.8	2	5.3	295	781.75	7.8175	147.5	2.65	4	NA	2	1	0	0	1	0	0	1	0	0	3	2	2	2	2	0
119413	1	48	3	4	2.55	2	65.19	3	NA	NA	NA	NA	NA	2.5	5.2	155	322.4	3.224	62	2.08	1	NA	1	0	2	1	1	1	0	0	0	0	5	2	2	2	2	0
93308	2	80	3	2	2.55	2	65.1	3	NA	NA	NA	NA	NA	1.9	3.3	114	198	1.98	60	1.736842105	NA	NA	1	2	0	0	3	0	0	3	0	0	8	2	1	2	2	0
75010	2	80	4	2	2.55	2	65.1	3	156	35	125	96	6.7	2.3	5	247	536.9565217	5.369565217	107.3913043	2.173913043	4	3	2	0	0	0	0	0	0	3	0	0	3	2	1	2	2	0
116387	2	56	4	5	2.55	2	64.8	3	252	40	130	186	8.9	3.9	3.4	295	257.1794872	2.571794872	75.64102564	0.871794872	NA	NA	2	0	0	1	1	0	0	0	0	0	2	2	2	2	2	0
121069	1	31	4	4	2.55	2	64.7	3	118	44	NA	NA	4.6	1.7	4.1	245	590.8823529	5.908823529	144.1176471	2.411764706	NA	3	1	3	3	0	3	3	3	0	2	3	20	1	1	1	1	1
47809	2	63	4	4	2.55	2	64.7	3	182	47	95	116	6	1.9	6.5	232	793.6842105	7.936842105	122.1052632	3.421052632	NA	NA	1	0	0	0	2	2	0	0	0	0	4	2	2	2	2	0
54470	1	67	4	4	2.55	2	64.6	3	170	58	NA	NA	4.8	1.9	7.8	664	2725.894737	27.25894737	349.4736842	4.105263158	1	NA	2	1	0	2	0	0	0	0	0	0	3	2	2	2	2	0
110314	2	37	4	4	2.55	2	64.5	3	255	35	NA	NA	7.8	1	3.2	156	499.2	4.992	156	3.2	NA	3	2	1	2	1	3	1	0	0	0	0	8	2	2	2	2	0
82619	1	69	3	5	2.55	2	64.5	3	230	61	59	157	6.2	1.4	2	203	290	2.9	145	1.428571429	1	3	1	1	0	1	2	1	0	0	0	0	5	2	1	2	2	0
111508	2	48	4	4	2.55	2	64.3	3	200	48	NA	NA	8.3	2.5	3.9	262	408.72	4.0872	104.8	1.56	1	NA	2	0	0	1	0	0	0	0	0	0	1	2	2	2	2	0
49621	2	28	1	4	2.55	2	64.2	3	187	37	NA	NA	4.4	2.3	4.9	201	428.2173913	4.282173913	87.39130435	2.130434783	1	NA	1	3	1	3	2	2	2	0	0	0	13	1	2	2	2	0
111107	2	31	4	4	2.55	2	64.2	3	183	64	NA	NA	6.6	2.2	4.7	246	525.5454545	5.255454545	111.8181818	2.136363636	1	3	3	1	0	1	1	0	0	1	1	0	5	2	2	2	2	0
69456	1	52	4	5	2.55	2	63.95	3	190	64	NA	NA	7.1	1.7	4.8	281	793.4117647	7.934117647	165.2941176	2.823529412	2	1	1	1	1	3	1	3	3	1	0	0	13	1	2	2	2	0
85213	1	52	1	4	2.55	2	63.92	3	205	51	NA	NA	5	1.6	3.4	202	429.25	4.2925	126.25	2.125	2	NA	3	2	1	0	1	2	3	2	0	1	12	1	1	2	2	0
112802	1	71	3	4	2.55	2	63.92	3	178	56	NA	NA	5.5	3	7.8	396	1029.6	10.296	132	2.6	1	NA	2	0	0	1	1	3	1	0	0	0	6	2	2	2	2	0
117975	2	22	3	3	2.55	2	63.91	3	153	53	NA	NA	9	2.3	5.3	224	516.173913	5.16173913	97.39130435	2.304347826	6	3	1	1	1	1	1	0	3	3	0	0	10	1	2	2	2	0
117901	1	27	1	2	2.55	2	63.9	3	218	33	NA	NA	4.2	3.1	8.4	463	1254.580645	12.54580645	149.3548387	2.709677419	2	NA	2	0	0	1	2	0	0	0	0	0	3	2	2	2	2	0
45810	2	38	3	2	2.55	2	63.89	3	143	54	118	65	NA	1.6	2.5	201	314.0625	3.140625	125.625	1.5625	NA	3	1	0	0	3	2	2	0	0	0	0	7	2	1	2	2	0
87603	1	33	3	4	2.55	2	63.6	3	218	62	110	134	5.6	1.8	4.9	179	487.2777778	4.872777778	99.44444444	2.722222222	NA	3	2	0	0	0	0	0	0	0	0	0	0	2	2	2	2	0
84885	2	61	4	4	2.55	2	63.5	3	113	40	51	63	5.4	2	7.9	350	1382.5	13.825	175	3.95	3	NA	2	0	0	2	1	0	0	0	0	0	3	2	2	2	2	0
70366	2	49	4	4	2.55	2	63.4	3	172	41	NA	NA	5.3	2.6	3.4	243	317.7692308	3.177692308	93.46153846	1.307692308	NA	3	3	0	0	0	0	3	0	0	0	0	3	2	2	2	2	0
43294	2	63	1	4	2.55	2	63.3	3	240	32	NA	NA	8.9	2.7	6	223	495.5555556	4.955555556	82.59259259	2.222222222	1	3	2	2	1	1	1	0	0	0	0	0	5	2	2	2	2	0
42752	2	63	4	1	2.55	2	63.3	3	151	36	NA	NA	7.4	4.4	6.8	231	357	3.57	52.5	1.545454545	2	NA	2	0	1	1	1	1	0	0	0	0	4	2	2	2	2	0
46731	2	62	1	3	2.55	2	63	3	169	43	111	104	7.2	2.9	1.9	240	157.2413793	1.572413793	82.75862069	0.655172414	1	3	3	0	0	3	3	1	0	1	0	0	8	2	2	2	1	0
44601	2	60	4	2	2.55	2	62.81	3	NA	NA	NA	NA	NA	2.3	5.7	286	708.7826087	7.087826087	124.3478261	2.47826087	NA	1	3	0	0	2	2	0	0	0	0	0	4	2	2	2	2	0
52952	1	58	2	2	2.55	2	62.8	3	215	60	101	135	8.1	2.2	2.2	261	261	2.61	118.6363636	1	6	NA	2	1	0	3	2	1	0	1	0	0	8	2	1	2	2	0
114843	2	54	4	3	2.55	2	62.8	3	154	37	NA	NA	4	2.4	3.8	419	663.4166667	6.634166667	174.5833333	1.583333333	1	NA	2	0	0	0	0	0	0	2	0	0	2	2	1	2	1	0
113271	2	49	4	4	2.55	2	62.7	3	208	59	59	137	5.4	2.6	4.5	342	591.9230769	5.919230769	131.5384615	1.730769231	3	NA	2	1	1	1	3	3	2	0	0	0	11	1	2	2	2	0
88885	1	54	2	3	2.55	2	62.2	3	169	44	NA	NA	5.7	1.7	5.8	260	887.0588235	8.870588235	152.9411765	3.411764706	1	3	2	0	0	0	0	0	0	0	0	0	0	2	1	2	2	0
57247	2	50	4	5	2.55	2	62.1	3	151	66	NA	NA	8.3	2.1	4.7	261	584.1428571	5.841428571	124.2857143	2.238095238	NA	NA	1	0	1	0	0	2	1	0	0	0	4	2	2	2	2	0
55974	1	62	1	1	2.55	2	62.1	3	189	43	NA	NA	5.4	1.8	4.7	291	759.8333333	7.598333333	161.6666667	2.611111111	1	NA	2	0	0	0	0	0	0	0	0	0	0	2	2	2	2	0
112534	1	41	1	4	2.55	2	62	3	158	36	NA	NA	7.1	2.7	9.6	410	1457.777778	14.57777778	151.8518519	3.555555556	NA	1	2	0	0	0	0	0	0	0	0	0	0	2	2	2	2	0
90925	2	23	2	3	2.55	2	61.9	3	226	37	122	165	7.2	1.6	6.6	262	1080.75	10.8075	163.75	4.125	5	1	1	1	0	1	1	1	0	1	0	0	5	2	2	2	2	0
113131	2	66	1	1	2.55	2	61.8	3	212	72	NA	NA	3.7	1.2	5.4	129	580.5	5.805	107.5	4.5	2	NA	2	0	0	1	1	0	0	0	0	0	2	2	2	2	2	0
90452	1	64	2	5	2.55	2	61.7	3	122	60	60	50	4.9	2	4.3	258	554.7	5.547	129	2.15	6	1	2	2	1	2	2	2	1	1	0	1	12	1	2	2	2	0
56698	1	29	1	1	2.55	2	61.7	3	233	33	NA	NA	5.3	3.7	4.1	305	337.972973	3.37972973	82.43243243	1.108108108	1	3	1	2	1	3	2	3	1	0	0	0	12	1	2	2	2	0
122325	1	40	3	3	2.55	2	61.7	3	255	84	110	149	6.5	2.3	3.9	121	205.173913	2.05173913	52.60869565	1.695652174	NA	NA	2	1	1	1	1	2	1	0	0	0	7	2	2	2	2	0
59833	2	62	3	4	2.55	2	61.6	3	124	33	166	58	9.9	1.4	4.9	170	595	5.95	121.4285714	3.5	NA	3	1	0	1	1	1	1	1	1	0	0	6	2	1	2	2	0
58316	1	73	2	4	2.55	2	61.2	3	140	35	NA	NA	5.7	3.7	10.7	225	650.6756757	6.506756757	60.81081081	2.891891892	3	2	2	0	2	2	1	0	1	1	0	0	7	2	2	2	2	0
31871	2	23	1	2	2.55	2	61.2	3	176	67	NA	NA	4.2	1.6	5.3	348	1152.75	11.5275	217.5	3.3125	2	NA	2	0	0	2	1	1	0	1	0	0	5	2	2	2	2	0
89596	2	80	3	4	2.55	2	61.01	3	135	31	NA	NA	5	4	4.6	337	387.55	3.8755	84.25	1.15	5	1	2	0	1	2	3	0	0	0	2	1	9	2	2	2	1	0
92562	2	51	4	5	2.55	2	60.9	3	141	47	NA	NA	4.5	4	4.9	369	452.025	4.52025	92.25	1.225	3	NA	2	1	1	3	2	3	3	3	0	0	16	1	2	2	2	0
59733	1	65	4	2	2.55	2	60.9	3	202	49	98	133	5.2	2.9	8.5	321	940.862069	9.40862069	110.6896552	2.931034483	NA	NA	3	2	0	1	3	2	2	2	2	0	14	1	2	2	2	0
50655	1	29	4	4	2.55	2	60.7	3	208	51	NA	NA	4	3.2	3.5	224	245	2.45	70	1.09375	1	2	2	0	0	0	1	1	0	0	0	0	2	2	2	2	2	0
60044	2	64	4	4	2.55	2	60.6	3	172	41	82	115	9	1.5	6.8	199	902.1333333	9.021333333	132.6666667	4.533333333	1	NA	2	0	0	0	0	0	0	0	0	0	0	2	2	2	2	0
79040	2	58	4	3	2.55	2	60.53	3	152	30	NA	NA	5.9	2.8	3.2	278	317.7142857	3.177142857	99.28571429	1.142857143	NA	NA	2	0	0	0	0	0	0	0	0	0	0	2	2	2	2	0
93644	2	75	4	1	2.55	2	60.45	3	292	49	32	237	6.7	2.1	4	278	529.5238095	5.295238095	132.3809524	1.904761905	NA	NA	2	0	1	0	1	0	1	0	1	1	5	2	2	2	2	0
121444	1	44	4	4	2.55	2	60.4	3	155	57	77	83	5.5	2.4	5.1	287	609.875	6.09875	119.5833333	2.125	1	NA	1	1	2	2	1	1	1	3	3	1	15	1	2	2	2	0
56594	2	62	2	1	2.55	2	60.3	3	181	43	160	106	6.1	2.3	4.2	256	467.4782609	4.674782609	111.3043478	1.826086957	1	3	3	1	2	0	2	1	0	3	0	0	9	2	2	2	2	0
43051	2	46	4	2	2.55	2	59.7	3	187	57	107	109	5.8	2.1	5.1	367	891.2857143	8.912857143	174.7619048	2.428571429	NA	3	1	1	1	2	3	2	2	0	0	0	11	1	2	2	2	0
48002	2	58	3	3	2.55	2	59.7	3	135	37	NA	NA	5	3	5.9	425	835.8333333	8.358333333	141.6666667	1.966666667	1	3	2	2	0	0	1	0	1	0	0	0	4	2	2	2	2	0
61501	2	46	1	1	2.55	2	59.6	3	149	47	NA	NA	8.9	2.1	3.3	259	407	4.07	123.3333333	1.571428571	3	NA	1	2	0	0	2	2	0	2	0	0	8	2	1	2	2	0
82055	1	77	3	4	2.55	2	59.48	3	199	47	96	133	7.3	2.8	4	291	415.7142857	4.157142857	103.9285714	1.428571429	1	3	2	1	0	1	0	1	0	0	0	0	3	2	2	2	2	0
116662	2	69	4	4	2.55	2	59.4	3	153	43	190	72	8	2.9	4.6	238	377.5172414	3.775172414	82.06896552	1.586206897	1	3	1	1	1	2	2	0	2	1	2	1	12	1	2	2	2	0
80079	1	26	3	4	2.55	2	59.4	3	162	47	NA	NA	5.4	3.2	9.6	307	921	9.21	95.9375	3	2	2	1	1	0	2	2	0	1	0	0	0	6	2	2	2	2	0
118437	1	66	1	1	2.55	2	59.4	3	161	51	92	92	6.9	1.7	6.7	257	1012.882353	10.12882353	151.1764706	3.941176471	NA	3	2	0	0	0	1	0	0	0	0	0	1	2	2	2	2	0
80533	2	66	2	2	2.55	2	59.2	3	259	43	139	188	6.4	1.5	4.1	402	1098.8	10.988	268	2.733333333	NA	NA	2	0	0	1	1	0	0	0	0	0	2	2	2	2	2	0
75913	2	32	3	5	2.55	2	59.2	3	212	40	NA	NA	5.1	1.3	3.5	349	939.6153846	9.396153846	268.4615385	2.692307692	3	NA	2	0	0	0	0	0	0	0	0	0	0	2	2	2	2	0
70635	2	68	3	3	2.55	2	59.13	3	153	39	179	78	6.9	2.5	6.7	329	881.72	8.8172	131.6	2.68	1	NA	2	0	0	0	0	0	0	0	0	0	0	2	2	2	2	0
80815	2	56	2	3	2.55	2	59.12	3	220	75	NA	NA	5.8	2.8	4.9	346	605.5	6.055	123.5714286	1.75	NA	NA	2	0	0	0	0	0	0	0	0	0	0	2	2	2	2	0
84111	1	58	2	4	2.55	2	59.1	3	172	44	98	108	7	1.7	4.2	358	884.4705882	8.844705882	210.5882353	2.470588235	NA	NA	2	1	1	1	1	1	0	1	0	0	6	2	2	2	2	0
62127	2	48	4	4	2.55	2	59.1	3	143	44	NA	NA	9.9	2.7	6.9	293	748.7777778	7.487777778	108.5185185	2.555555556	1	3	1	0	0	0	0	0	0	0	0	0	0	2	2	2	2	0
87115	2	66	2	1	2.55	2	59	3	180	71	55	98	6.4	1.9	11.9	247	1547	15.47	130	6.263157895	1	3	2	0	1	2	2	1	1	0	0	0	7	2	2	2	2	0
67236	2	48	1	2	2.55	2	59	3	199	91	NA	NA	4.4	1.7	1.6	188	176.9411765	1.769411765	110.5882353	0.941176471	5	2	2	2	0	0	1	1	0	0	2	0	6	2	2	2	2	0
113381	2	31	4	4	2.55	2	58.9	3	186	44	134	115	5.5	3.1	3	351	339.6774194	3.396774194	113.2258065	0.967741935	NA	2	2	1	0	0	1	1	0	0	0	0	3	2	2	2	2	0
78410	2	45	2	2	2.55	2	58.9	3	189	73	NA	NA	7	1.9	6.7	250	881.5789474	8.815789474	131.5789474	3.526315789	NA	NA	2	0	0	1	0	1	0	0	0	0	2	2	2	2	2	0
124345	2	26	5	5	2.55	2	58.8	3	207	72	77	120	5.6	2	3.1	300	465	4.65	150	1.55	1	3	2	0	0	1	1	1	0	0	0	0	3	2	2	2	2	0
112332	2	59	3	4	2.55	2	58.8	3	254	53	80	185	7.4	2.5	4.1	262	429.68	4.2968	104.8	1.64	NA	NA	2	0	0	0	0	0	0	0	0	0	0	2	2	2	2	0
112520	1	55	3	4	2.55	2	58.76	3	197	47	NA	NA	5.8	1.7	4.1	258	622.2352941	6.222352941	151.7647059	2.411764706	1	NA	2	0	0	0	0	0	0	1	0	0	1	2	2	2	2	0
88874	1	64	3	4	2.55	2	58.7	3	205	59	65	133	7.4	2.4	5.9	343	843.2083333	8.432083333	142.9166667	2.458333333	2	3	2	2	2	0	2	0	2	0	2	0	10	1	2	2	2	0
55697	2	50	1	1	2.55	2	58.7	3	233	71	NA	NA	5.4	3.1	10.1	260	847.0967742	8.470967742	83.87096774	3.258064516	2	NA	1	0	0	1	1	2	0	1	0	0	5	2	2	2	2	0
109862	2	41	2	4	2.55	2	58.7	3	258	49	145	180	NA	2.3	5.6	248	603.826087	6.03826087	107.826087	2.434782609	NA	NA	2	1	1	1	1	1	0	0	0	0	5	2	1	2	2	0
70389	2	56	2	3	2.55	2	58.7	3	225	49	115	153	7.7	2.5	1.4	222	124.32	1.2432	88.8	0.56	2	NA	2	0	0	0	1	0	0	1	0	0	2	2	2	2	2	0
77937	2	73	3	5	2.55	2	58.6	3	143	46	NA	NA	6.3	3.3	9.6	292	849.4545455	8.494545455	88.48484848	2.909090909	4	1	1	2	2	0	3	0	3	0	0	1	11	1	1	2	2	0
85303	2	45	4	4	2.55	2	58.59	3	184	31	NA	NA	7.5	2	8.5	283	1202.75	12.0275	141.5	4.25	1	1	2	0	0	0	0	1	0	0	0	0	1	2	2	2	2	0
111071	1	22	1	4	2.55	2	58.4	3	213	50	65	150	9	2.5	3.7	222	328.56	3.2856	88.8	1.48	NA	NA	2	1	1	0	1	1	2	1	0	0	7	2	1	2	2	0
115796	2	40	4	3	2.55	2	58.33	3	137	42	148	65	8.4	2.5	3.9	251	391.56	3.9156	100.4	1.56	NA	NA	2	0	0	0	1	0	0	0	0	0	1	2	2	2	2	0
73580	2	38	4	3	2.55	2	58.3	3	191	44	NA	NA	8.4	2.6	5.9	211	478.8076923	4.788076923	81.15384615	2.269230769	3	NA	2	2	3	2	1	3	3	1	2	1	18	1	2	2	2	0
39799	1	50	4	5	2.55	2	58.2	3	153	32	88	103	10.3	1.8	2.9	240	386.6666667	3.866666667	133.3333333	1.611111111	NA	NA	2	0	0	0	0	0	0	0	1	0	1	2	2	2	2	0
55115	2	36	4	4	2.55	2	58.18	3	193	42	NA	NA	4.9	2	5.1	279	711.45	7.1145	139.5	2.55	2	NA	2	0	0	1	1	0	0	0	0	0	2	2	2	2	2	0
41583	2	66	2	1	2.55	2	58.14	3	171	39	221	88	5.8	2.5	8	456	1459.2	14.592	182.4	3.2	3	3	1	0	0	0	1	1	0	0	0	0	2	2	2	2	2	0
42395	2	25	4	4	2.55	2	58.13	3	209	42	177	132	5	1.9	5	251	660.5263158	6.605263158	132.1052632	2.631578947	NA	NA	1	1	1	1	1	1	1	3	0	0	9	2	2	2	2	0
47654	2	37	4	3	2.55	2	58.04	3	179	47	NA	NA	6.5	1.7	6.3	366	1356.352941	13.56352941	215.2941176	3.705882353	NA	NA	2	1	0	1	1	1	1	0	0	0	5	2	1	2	2	0
118789	1	32	5	3	2.55	2	58.03	3	202	56	105	125	6.2	2.1	5.6	246	656	6.56	117.1428571	2.666666667	NA	2	3	0	0	3	3	0	0	1	0	0	7	2	2	2	2	0
52605	2	60	1	1	2.55	2	58	3	143	36	88	89	7.2	2.7	5.7	302	637.5555556	6.375555556	111.8518519	2.111111111	1	NA	2	0	0	0	0	0	0	0	0	0	0	2	2	2	2	0
92426	1	79	3	4	2.55	2	57.94	3	167	47	71	106	5.8	2	4.9	189	463.05	4.6305	94.5	2.45	2	3	2	0	0	0	0	0	0	0	0	0	0	2	2	2	2	0
69833	2	73	3	5	2.55	2	57.93	3	152	42	NA	NA	7.8	3.4	9.3	372	1017.529412	10.17529412	109.4117647	2.735294118	8	2	2	1	0	1	1	1	2	0	0	0	6	2	2	2	2	0
112787	1	42	1	3	2.55	2	57.9	3	212	30	221	138	6.1	4.1	5.1	365	454.0243902	4.540243902	89.02439024	1.243902439	NA	NA	2	0	0	0	0	0	0	0	0	0	0	2	2	2	2	0
89779	1	21	5	3	2.55	2	57.8	3	123	39	NA	NA	5.1	2.5	5.1	266	542.64	5.4264	106.4	2.04	NA	NA	2	0	0	3	3	2	0	0	0	0	8	2	2	2	2	0
76657	2	49	4	4	2.55	2	57.8	3	149	43	NA	NA	5.9	3.2	7.5	297	696.09375	6.9609375	92.8125	2.34375	3	3	2	1	0	1	1	1	0	1	0	0	5	2	2	2	2	0
119667	1	32	4	5	2.55	2	57.7	3	209	40	141	141	7.6	2	7.3	338	1233.7	12.337	169	3.65	3	1	2	0	1	0	0	0	1	0	0	0	2	2	2	2	2	0
123649	2	80	4	5	2.55	2	57.7	3	188	38	NA	NA	8.8	2.4	7.6	227	718.8333333	7.188333333	94.58333333	3.166666667	3	3	2	0	0	0	0	0	0	0	0	0	0	2	2	2	2	0
123885	2	67	3	2	2.55	2	57.7	3	138	42	NA	NA	5.2	2.3	3.6	311	486.7826087	4.867826087	135.2173913	1.565217391	1	NA	2	0	0	0	0	0	0	0	0	0	0	2	2	2	2	0
59257	2	47	4	3	2.55	2	57.62	3	161	42	153	88	7	1.8	1.8	354	354	3.54	196.6666667	1	1	NA	1	2	2	3	3	3	3	3	3	2	24	1	2	2	2	0
38493	1	23	1	2	2.55	2	57.6	3	171	37	105	113	7.2	1.7	5.3	243	757.5882353	7.575882353	142.9411765	3.117647059	4	3	2	0	0	0	0	0	0	0	0	0	0	2	2	2	2	0
90120	1	20	4	4	2.55	2	57.41	3	205	67	NA	NA	3.6	1.6	3.6	240	540	5.4	150	2.25	NA	3	2	0	1	0	1	0	0	0	0	0	2	2	2	2	2	0
123332	2	61	2	1	2.55	2	57.4	3	153	42	NA	NA	7.4	2.6	6.9	277	735.1153846	7.351153846	106.5384615	2.653846154	NA	NA	1	2	1	3	3	2	2	2	1	0	16	1	1	2	2	0
91447	2	66	2	2	2.55	2	57.4	3	223	42	289	123	5.8	3.5	4.2	230	276	2.76	65.71428571	1.2	NA	NA	1	0	1	3	2	0	0	0	0	0	6	2	2	2	2	0
58640	1	65	3	3	2.55	2	57.4	3	148	43	164	72	6.1	1.7	4.5	218	577.0588235	5.770588235	128.2352941	2.647058824	NA	NA	3	0	0	0	1	0	0	0	0	0	1	2	2	2	2	0
55617	1	33	3	5	2.55	2	57.4	3	140	48	NA	NA	6.1	2.8	5.6	286	572	5.72	102.1428571	2	2	3	2	0	0	0	0	1	0	0	0	0	1	2	2	2	2	0
124266	1	54	4	3	2.55	2	57.31	3	166	63	NA	NA	5.2	1.6	4.2	245	643.125	6.43125	153.125	2.625	1	NA	2	1	0	1	1	1	0	0	0	0	4	2	2	2	2	0
77936	2	43	1	2	2.55	2	57.3	3	169	35	195	95	8.6	1.5	5.7	192	729.6	7.296	128	3.8	1	NA	1	0	1	1	2	0	1	0	0	0	5	2	2	2	2	0
111609	1	43	4	4	2.55	2	57.3	3	161	61	40	92	8.8	1.7	5.3	169	526.8823529	5.268823529	99.41176471	3.117647059	1	NA	1	0	0	0	0	0	0	0	0	0	0	2	2	2	2	0
120742	2	65	4	4	2.55	2	57.3	3	136	48	NA	NA	5	2.9	6.1	269	565.8275862	5.658275862	92.75862069	2.103448276	1	NA	1	1	1	1	1	1	2	1	0	0	8	2	2	2	1	0
119297	2	65	3	5	2.55	2	57.2	3	173	83	NA	NA	7.5	2.1	3.2	293	446.4761905	4.464761905	139.5238095	1.523809524	2	3	2	3	0	2	1	3	0	0	0	0	9	2	2	2	2	0
120779	1	56	3	5	2.55	2	57.2	3	117	44	97	54	5.6	1.1	6	186	1014.545455	10.14545455	169.0909091	5.454545455	1	3	1	0	0	1	0	0	0	0	0	0	1	2	2	2	2	0
74036	1	43	4	2	2.55	2	57.1	3	125	47	78	62	5.5	1.2	2.7	226	508.5	5.085	188.3333333	2.25	1	NA	1	2	2	3	2	2	2	2	2	0	17	1	2	2	2	0
124796	2	61	4	3	2.55	2	57.05	3	253	71	NA	NA	7	2.6	7.5	386	1113.461538	11.13461538	148.4615385	2.884615385	NA	NA	1	1	2	1	1	2	2	3	1	0	13	1	2	2	2	0
91954	2	80	3	1	2.55	2	57.04	3	166	42	NA	NA	9.9	3.6	5.3	404	594.7777778	5.947777778	112.2222222	1.472222222	NA	3	1	3	0	0	0	0	0	0	0	0	3	2	1	1	2	0
41138	1	62	4	2	2.55	2	57	3	153	49	96	85	6.9	2.4	5.7	289	686.375	6.86375	120.4166667	2.375	1	NA	2	0	1	0	1	0	0	0	0	0	2	2	2	2	2	0
46636	2	76	3	4	2.55	2	56.9	3	155	51	103	83	4.7	2.5	5.3	331	701.72	7.0172	132.4	2.12	2	1	2	2	0	2	2	0	0	0	0	0	6	2	2	2	2	0
82061	2	80	4	5	2.55	2	56.9	3	158	47	48	101	4.7	1.8	4.7	317	827.7222222	8.277222222	176.1111111	2.611111111	3	NA	2	0	0	0	1	0	0	0	0	0	1	2	2	2	2	0
64309	2	78	3	3	2.55	2	56.9	3	239	60	68	165	5	1.8	3.5	187	363.6111111	3.636111111	103.8888889	1.944444444	NA	NA	2	0	0	0	1	0	0	0	0	0	1	2	2	2	2	0
52217	2	48	5	4	2.55	2	56.76	3	192	54	NA	NA	4.6	4.5	11.1	306	754.8	7.548	68	2.466666667	12	1	2	1	1	3	3	0	1	3	0	0	12	1	2	2	2	0
82500	1	38	3	5	2.55	2	56.7	3	157	49	NA	NA	4.6	2.8	7.1	375	950.8928571	9.508928571	133.9285714	2.535714286	1	NA	3	0	1	0	1	0	1	0	0	0	3	2	2	2	2	0
64637	1	77	2	2	2.55	2	56.7	3	196	40	191	118	8.8	3.4	9.6	429	1211.294118	12.11294118	126.1764706	2.823529412	2	NA	2	0	0	0	0	0	1	0	0	0	1	2	2	2	2	0
111726	2	43	4	5	2.55	2	56.7	3	175	67	NA	NA	7	2.8	3	256	274.2857143	2.742857143	91.42857143	1.071428571	4	NA	1	0	0	0	1	0	0	0	0	0	1	2	1	2	2	0
74125	2	39	3	3	2.55	2	56.7	3	171	55	72	102	7.3	1.9	4.3	203	459.4210526	4.594210526	106.8421053	2.263157895	NA	NA	1	0	0	0	0	0	0	0	0	0	0	2	1	2	2	0
91111	2	46	1	1	2.55	2	56.65	3	172	54	117	95	6.8	2.3	4.8	233	486.2608696	4.862608696	101.3043478	2.086956522	NA	3	2	0	0	0	1	0	0	0	0	0	1	2	1	2	2	0
116620	1	80	3	4	2.55	2	56.6	3	208	76	172	98	5.5	2.9	4.6	179	283.9310345	2.839310345	61.72413793	1.586206897	NA	NA	2	1	1	3	1	1	0	0	0	0	7	2	2	2	2	0
92299	2	55	2	3	2.55	2	56.6	3	171	71	NA	NA	4.3	2	3.3	98	161.7	1.617	49	1.65	NA	NA	2	0	0	0	3	1	1	0	0	0	5	2	2	2	2	0
81285	2	74	1	2	2.55	2	56.6	3	221	49	NA	NA	3.4	2.1	4.5	228	488.5714286	4.885714286	108.5714286	2.142857143	2	3	2	0	0	2	1	0	0	1	0	0	4	2	2	2	2	0
66686	1	50	3	5	2.55	2	56.6	3	167	46	94	102	4.5	1.9	4.6	249	602.8421053	6.028421053	131.0526316	2.421052632	NA	NA	2	0	0	0	0	0	0	0	0	0	0	2	2	2	2	0
57474	1	80	3	4	2.55	2	56.54	3	151	56	85	78	8.1	3.4	7	263	541.4705882	5.414705882	77.35294118	2.058823529	2	NA	2	0	0	2	0	0	0	0	0	0	2	2	2	2	2	0
60370	1	56	2	2	2.55	2	56.5	3	230	50	NA	NA	NA	2.5	7	470	1316	13.16	188	2.8	1	NA	1	1	0	3	2	1	0	1	1	0	9	2	2	2	2	0
58624	2	75	4	3	2.55	2	56.5	3	193	50	NA	NA	5.8	2.1	4.1	261	509.5714286	5.095714286	124.2857143	1.952380952	4	3	2	1	1	1	1	1	1	1	0	0	7	2	2	2	2	0
76116	1	68	3	4	2.55	2	56.5	3	152	49	NA	NA	5.3	1.6	4.8	312	936	9.36	195	3	NA	NA	2	0	0	0	0	0	0	0	0	0	0	2	2	2	2	0
85779	2	35	1	3	2.55	2	56.43	3	197	38	NA	NA	6.7	3.8	5.7	235	352.5	3.525	61.84210526	1.5	2	NA	2	3	3	2	3	0	2	3	2	0	18	1	2	2	2	0
117654	1	68	4	2	2.55	2	56.4	3	158	45	NA	NA	5.7	1.7	2.8	308	507.2941176	5.072941176	181.1764706	1.647058824	2	NA	2	3	0	1	3	2	0	1	1	0	11	1	2	2	2	0
113982	1	57	2	3	2.55	2	56.4	3	132	33	157	68	6.6	3.3	4.7	230	327.5757576	3.275757576	69.6969697	1.424242424	8	1	1	1	1	2	1	1	1	1	0	1	9	2	2	2	2	0
66487	1	31	4	3	2.55	2	56.4	3	175	50	54	114	3.5	2.6	6.1	448	1051.076923	10.51076923	172.3076923	2.346153846	2	NA	1	0	0	2	2	3	0	0	0	0	7	2	2	2	2	0
120573	2	56	4	2	2.55	2	56.4	3	128	34	NA	NA	8.5	2.5	7.7	214	659.12	6.5912	85.6	3.08	6	NA	2	0	0	0	0	1	0	0	0	0	1	2	2	2	2	0
89069	2	63	5	5	2.55	2	56.3	3	238	53	167	152	11.2	2.6	5.5	263	556.3461538	5.563461538	101.1538462	2.115384615	NA	3	2	0	1	2	3	0	1	0	3	0	10	1	1	2	1	1
124178	1	54	4	3	2.55	2	56.3	3	161	42	NA	NA	6.3	1.9	4.3	308	697.0526316	6.970526316	162.1052632	2.263157895	1	NA	1	3	3	3	3	3	3	2	3	0	23	1	1	1	2	0
62690	2	26	4	4	2.55	2	56.3	3	166	40	74	111	6.2	1.5	3.9	266	691.6	6.916	177.3333333	2.6	NA	NA	2	0	0	0	0	0	0	0	0	0	0	2	2	2	2	0
45698	2	35	4	2	2.55	2	56.3	3	167	38	NA	NA	7.5	4.1	8.2	328	656	6.56	80	2	NA	3	1	0	0	0	0	0	0	0	0	0	0	2	2	2	2	0
51824	2	23	4	2	2.55	2	56.25	3	182	66	NA	NA	8.6	1.8	5.2	353	1019.777778	10.19777778	196.1111111	2.888888889	1	NA	2	0	0	0	0	0	0	0	0	0	0	2	1	2	2	0
32601	2	58	3	2	2.55	2	56.22	3	210	63	NA	NA	6.7	2.7	5.7	286	603.7777778	6.037777778	105.9259259	2.111111111	1	NA	1	0	0	0	1	1	0	0	0	0	2	2	2	2	2	0
77654	2	70	1	1	2.55	2	56.21	3	177	36	160	109	4.3	2	6.7	238	797.3	7.973	119	3.35	NA	NA	1	1	1	2	1	3	0	0	0	0	8	2	2	2	2	0
44067	2	20	4	3	2.55	2	56.2	3	128	41	NA	NA	6.4	2.1	7.6	318	1150.857143	11.50857143	151.4285714	3.619047619	2	1	1	1	1	3	3	3	3	0	2	0	16	1	2	2	2	0
67281	2	42	1	2	2.55	2	56.1	3	168	55	82	97	5.7	2.8	7.7	314	863.5	8.635	112.1428571	2.75	NA	NA	1	2	0	0	1	3	1	0	0	0	7	2	2	2	2	0
119592	2	80	3	3	2.55	2	56.1	3	167	29	111	116	5.8	2.9	6.2	267	570.8275862	5.708275862	92.06896552	2.137931034	6	1	1	0	0	2	1	0	0	0	0	0	3	2	2	1	2	0
81602	2	37	3	5	2.55	2	56.1	3	137	53	72	70	7.9	1.3	2.1	319	515.3076923	5.153076923	245.3846154	1.615384615	NA	3	2	1	0	1	1	0	0	0	0	0	3	2	1	2	2	0
92491	1	74	3	5	2.55	2	56.1	3	268	59	NA	NA	4.1	3.6	4.5	358	447.5	4.475	99.44444444	1.25	NA	NA	2	0	0	0	0	0	0	0	0	0	0	2	2	2	2	0
50228	2	72	2	1	2.55	2	56.09	3	188	39	125	124	5.7	2.5	3.6	390	561.6	5.616	156	1.44	4	3	2	1	2	1	1	1	1	0	0	0	7	2	2	2	2	0
31524	2	52	3	3	2.55	2	56.07	3	160	36	NA	NA	4.3	2.7	4.4	269	438.3703704	4.383703704	99.62962963	1.62962963	3	2	2	0	1	2	3	0	0	0	0	1	7	2	2	2	2	0
122684	2	26	2	4	2.55	2	56	3	160	54	NA	NA	4	2.8	7.6	380	1031.428571	10.31428571	135.7142857	2.714285714	1	NA	1	1	1	1	1	0	1	1	0	0	6	2	2	2	2	0
123976	2	72	2	4	2.55	2	56	3	161	40	NA	NA	6.8	2.6	6.4	252	620.3076923	6.203076923	96.92307692	2.461538462	1	3	2	0	0	0	0	0	0	0	0	0	0	2	2	2	2	0
116770	2	69	1	2	2.55	2	56	3	143	38	NA	NA	8.7	1.7	1.7	191	191	1.91	112.3529412	1	1	3	1	0	0	0	0	0	0	0	0	0	0	2	1	2	2	0
66140	2	63	4	3	2.55	2	55.95	3	147	40	NA	NA	5.7	3.4	4.1	254	306.2941176	3.062941176	74.70588235	1.205882353	1	3	2	1	1	2	2	1	1	1	1	0	10	1	1	2	2	0
114017	1	61	1	1	2.55	2	55.9	3	194	40	NA	NA	5	4	7.5	335	628.125	6.28125	83.75	1.875	5	NA	2	2	1	3	2	1	2	0	1	0	12	1	2	2	2	0
83703	1	22	1	2	2.55	2	55.8	3	172	79	59	81	4.4	2.3	4.5	216	422.6086957	4.226086957	93.91304348	1.956521739	4	NA	2	0	0	0	3	2	0	0	0	0	5	2	2	2	2	0
110971	1	68	2	4	2.55	2	55.7	3	139	55	103	63	6.4	3.9	5.2	350	466.6666667	4.666666667	89.74358974	1.333333333	1	NA	1	3	2	3	3	3	3	1	0	0	18	1	2	2	2	0
93069	1	73	4	4	2.55	2	55.7	3	168	85	64	70	6.6	1	3.4	222	754.8	7.548	222	3.4	6	3	1	2	0	1	0	1	0	0	0	0	4	2	2	2	2	0
87475	2	63	4	5	2.55	2	55.64	3	NA	NA	NA	NA	NA	8	16.6	101	209.575	2.09575	12.625	2.075	4	NA	1	0	1	2	3	3	3	0	0	0	12	1	2	2	2	0
69036	1	76	4	2	2.55	2	55.6	3	208	88	80	104	4.5	2	4.1	347	711.35	7.1135	173.5	2.05	1	3	2	1	2	2	2	0	0	2	0	0	9	2	2	2	2	0
59333	2	72	2	3	2.55	2	55.6	3	252	51	NA	NA	5.3	2.6	4.6	263	465.3076923	4.653076923	101.1538462	1.769230769	3	3	1	1	1	2	1	1	2	0	0	1	9	2	2	2	2	0
50385	2	70	3	3	2.55	2	55.6	3	166	66	131	74	5.3	2	6.7	275	921.25	9.2125	137.5	3.35	3	1	2	0	1	0	1	1	0	0	0	0	3	2	2	2	2	0
117733	1	46	5	4	2.55	2	55.58	3	148	33	NA	NA	5.3	2.5	2.6	256	266.24	2.6624	102.4	1.04	NA	3	1	0	0	2	0	0	0	0	0	0	2	2	1	2	2	0
119696	2	45	1	1	2.55	2	55.5	3	145	33	NA	NA	6.9	2.2	7	376	1196.363636	11.96363636	170.9090909	3.181818182	4	NA	2	0	2	3	0	0	3	1	1	2	12	1	2	2	2	0
119488	1	30	2	5	2.55	2	55.5	3	257	67	NA	NA	7.9	2.3	5.1	320	709.5652174	7.095652174	139.1304348	2.217391304	NA	NA	2	0	0	0	0	0	0	0	0	0	0	2	2	2	2	0
121382	2	38	4	4	2.55	2	55.4	3	145	48	NA	NA	7.5	3.6	8.3	282	650.1666667	6.501666667	78.33333333	2.305555556	3	NA	2	1	1	0	0	0	1	0	0	0	3	2	2	2	2	0
91728	2	76	1	4	2.55	2	55.4	3	197	29	164	135	7.5	2.5	5.5	236	519.2	5.192	94.4	2.2	1	NA	1	0	0	1	1	1	0	0	0	0	3	2	1	2	2	0
66129	2	60	3	5	2.55	2	55.35	3	128	48	NA	NA	5.5	2.5	3.3	248	327.36	3.2736	99.2	1.32	4	NA	2	1	1	0	0	1	1	0	0	0	4	2	2	2	2	0
48317	2	38	3	3	2.55	2	55.3	3	136	44	NA	NA	4.6	2.6	3.8	175	255.7692308	2.557692308	67.30769231	1.461538462	6	2	2	0	2	0	2	0	0	0	0	0	4	2	2	2	2	0
48048	1	48	2	1	2.55	2	55.3	3	142	42	182	64	9.2	2.4	6.8	257	728.1666667	7.281666667	107.0833333	2.833333333	2	3	1	0	0	0	1	0	0	0	0	0	1	2	2	2	2	0
57100	1	69	4	3	2.55	2	55.27	3	195	42	NA	NA	5.6	2.3	5	276	600	6	120	2.173913043	20	NA	2	0	0	0	0	0	0	0	0	0	0	2	2	2	2	0
42283	2	41	1	3	2.55	2	55.2	3	193	81	NA	NA	7.8	2	5.4	202	545.4	5.454	101	2.7	2	NA	2	0	0	0	1	0	0	1	0	0	2	2	2	2	2	0
114268	2	62	4	2	2.55	2	55.12	3	115	69	60	34	5.8	2	6	152	456	4.56	76	3	NA	3	1	0	0	0	2	0	0	0	0	0	2	2	2	2	2	0
86490	2	31	3	5	2.55	2	55.12	3	179	43	202	96	7.8	1.7	4.7	205	566.7647059	5.667647059	120.5882353	2.764705882	NA	3	2	0	0	0	0	0	0	0	0	0	0	2	2	1	2	0
81885	2	30	3	4	2.55	2	55.1	3	253	58	NA	NA	5.6	3.4	5.4	517	821.1176471	8.211176471	152.0588235	1.588235294	NA	NA	1	2	3	0	1	0	2	3	0	0	11	1	2	2	2	0
109721	1	50	2	2	2.55	2	55.1	3	147	55	NA	NA	3.3	1.8	2.6	225	325	3.25	125	1.444444444	1	NA	1	1	1	1	3	1	0	2	0	0	9	2	2	2	2	0
118809	2	67	4	4	2.55	2	55.04	3	174	45	NA	NA	6.4	2	4.9	185	453.25	4.5325	92.5	2.45	NA	3	2	0	0	3	3	3	0	1	0	0	10	1	2	2	2	0
85530	2	77	4	4	2.55	2	55	3	187	52	NA	NA	5.5	2.6	6.9	274	727.1538462	7.271538462	105.3846154	2.653846154	2	NA	2	1	1	0	1	0	0	0	0	0	3	2	2	2	2	0
44522	2	72	4	3	2.55	2	55	3	193	55	NA	NA	5.5	1.9	8.6	263	1190.421053	11.90421053	138.4210526	4.526315789	NA	NA	2	0	0	0	0	0	0	0	0	0	0	2	2	2	2	0
45277	1	70	3	4	2.55	2	55	3	175	56	NA	NA	4.6	2.3	3.6	175	273.9130435	2.739130435	76.08695652	1.565217391	2	3	2	0	0	0	0	0	0	0	0	0	0	2	2	2	2	0
69299	1	72	4	2	2.55	2	55	3	181	39	NA	NA	7.5	1.5	5.2	189	655.2	6.552	126	3.466666667	3	NA	2	0	2	0	1	0	0	0	0	0	3	2	2	2	1	0
65990	1	53	5	2	2.55	2	54.93	3	165	60	NA	NA	4.6	2.6	3.2	210	258.4615385	2.584615385	80.76923077	1.230769231	2	NA	1	0	0	0	1	1	0	0	0	0	2	2	2	2	2	0
111664	1	60	4	2	2.55	2	54.9	3	128	35	101	73	4.6	1.9	4.9	286	737.5789474	7.375789474	150.5263158	2.578947368	NA	NA	2	3	2	2	3	3	2	2	0	0	17	1	2	2	2	0
111355	2	62	1	1	2.55	2	54.9	3	183	59	101	104	7.2	2.7	6.2	224	514.3703704	5.143703704	82.96296296	2.296296296	NA	NA	2	1	1	3	3	0	0	0	0	2	10	1	2	9	2	0
74748	1	36	4	2	2.55	2	54.8	3	133	40	NA	NA	4.7	3	5.2	266	461.0666667	4.610666667	88.66666667	1.733333333	1	3	1	3	2	0	2	0	1	0	0	2	10	1	2	2	2	0
74981	1	33	1	4	2.55	2	54.78	3	128	46	125	57	5.6	2.9	3.8	356	466.4827586	4.664827586	122.7586207	1.310344828	3	1	2	0	0	0	0	0	0	1	0	0	1	2	2	2	2	0
92198	2	47	4	4	2.55	2	54.7	3	184	45	NA	NA	5	4.2	5.6	411	548	5.48	97.85714286	1.333333333	NA	1	1	0	2	3	2	0	0	0	0	1	8	2	2	2	2	0
112400	2	52	3	4	2.55	2	54.7	3	156	35	NA	NA	5.4	2	5.9	237	699.15	6.9915	118.5	2.95	10	3	2	0	1	0	2	0	0	0	0	0	3	2	2	2	2	0
69816	2	20	4	3	2.55	2	54.6	3	135	30	NA	NA	8.1	2.8	6.8	254	616.8571429	6.168571429	90.71428571	2.428571429	NA	3	1	2	0	3	1	0	0	0	1	0	7	2	2	2	2	0
45905	2	68	1	1	2.55	2	54.6	3	159	42	NA	NA	7.9	1.7	3.8	105	234.7058824	2.347058824	61.76470588	2.235294118	5	NA	1	0	1	2	1	2	0	0	0	0	6	2	2	2	2	0
48277	1	67	4	2	2.55	2	54.6	3	138	44	NA	NA	7.7	3.6	1.9	335	176.8055556	1.768055556	93.05555556	0.527777778	1	NA	2	0	0	1	1	1	0	0	1	0	4	2	2	2	2	0
121544	2	46	1	1	2.55	2	54.6	3	218	36	NA	NA	7	2.2	4.8	154	336	3.36	70	2.181818182	1	3	1	0	0	0	0	0	0	0	0	0	0	2	2	2	2	0
84576	2	46	4	1	2.55	2	54.55	3	162	42	77	105	4.4	1.7	3.6	231	489.1764706	4.891764706	135.8823529	2.117647059	NA	NA	2	0	0	0	2	0	0	0	0	0	2	2	2	2	2	0
110045	2	69	3	5	2.55	2	54.5	3	258	53	NA	NA	6.6	2.6	6.7	266	685.4615385	6.854615385	102.3076923	2.576923077	1	NA	2	3	2	0	1	0	0	0	0	0	6	2	2	2	2	0
113737	2	56	1	2	2.55	2	54.5	3	200	28	NA	NA	5.9	2.3	7.5	371	1209.782609	12.09782609	161.3043478	3.260869565	NA	NA	1	1	0	1	1	0	0	0	1	0	4	2	2	2	2	0
68376	2	61	1	1	2.55	2	54.5	3	203	45	122	134	7.5	2	1.6	232	185.6	1.856	116	0.8	NA	NA	2	0	0	0	2	2	0	0	0	0	4	2	2	2	2	0
83616	2	60	1	1	2.55	2	54.5	3	NA	NA	NA	NA	NA	1.7	4.7	217	599.9411765	5.999411765	127.6470588	2.764705882	NA	3	1	2	0	0	1	0	0	0	0	0	3	2	2	2	2	0
114327	2	39	3	5	2.55	2	54.5	3	157	58	62	87	4.5	2.5	5.3	326	691.12	6.9112	130.4	2.12	1	NA	2	0	0	0	0	0	0	0	0	0	0	2	2	2	2	0
92969	2	80	3	1	2.55	2	54.4	3	116	51	67	52	6.8	2.6	2.9	235	262.1153846	2.621153846	90.38461538	1.115384615	3	NA	2	0	1	0	1	1	1	1	0	0	5	2	2	2	2	0
121937	1	22	4	4	2.55	2	54.4	3	137	48	67	76	7.1	1.4	3.6	265	681.4285714	6.814285714	189.2857143	2.571428571	NA	3	1	0	0	0	2	2	0	0	0	0	4	2	2	2	2	0
44385	1	78	2	1	2.55	2	54.4	3	137	41	NA	NA	6.5	3	5.4	231	415.8	4.158	77	1.8	NA	3	2	0	0	0	0	0	0	0	0	0	0	2	2	2	2	0
32918	2	64	4	2	2.55	2	54.38	3	NA	NA	NA	NA	NA	2.1	7.2	337	1155.428571	11.55428571	160.4761905	3.428571429	NA	NA	1	0	0	3	0	0	0	0	0	0	3	2	1	2	2	0
64753	2	68	2	1	2.55	2	54.31	3	121	48	71	59	5.5	2.1	6.4	287	874.6666667	8.746666667	136.6666667	3.047619048	6	NA	2	0	1	2	3	2	3	0	0	0	11	1	2	2	2	0
122665	2	61	4	4	2.55	2	54.31	3	238	24	NA	NA	6.8	2.7	4	284	420.7407407	4.207407407	105.1851852	1.481481481	2	NA	2	0	0	1	1	1	0	0	0	0	3	2	2	2	2	0
67474	1	38	4	4	2.55	2	54.3	3	206	48	NA	NA	8.4	1.5	6.4	229	977.0666667	9.770666667	152.6666667	4.266666667	4	NA	2	0	0	0	1	1	0	0	0	0	2	2	2	2	2	0
124158	1	54	4	3	2.55	2	54.27	3	227	42	187	148	5	2.2	5.8	206	543.0909091	5.430909091	93.63636364	2.636363636	3	1	2	0	1	1	1	1	1	0	0	0	5	2	2	2	2	0
71438	2	70	4	4	2.55	2	54.2	3	147	43	102	84	5.2	2.3	6.2	325	876.0869565	8.760869565	141.3043478	2.695652174	NA	3	3	1	2	1	3	3	3	3	0	0	16	1	2	2	2	0
64195	1	33	4	4	2.55	2	54.2	3	220	39	NA	NA	4.9	1.9	7.4	358	1394.315789	13.94315789	188.4210526	3.894736842	NA	3	1	0	1	3	3	3	3	0	0	0	13	1	2	1	2	0
58069	1	62	4	4	2.55	2	54.2	3	186	52	108	112	8	1.7	4.9	193	556.2941176	5.562941176	113.5294118	2.882352941	4	NA	1	1	1	3	3	1	0	1	0	0	10	1	1	2	2	0
51782	2	23	4	3	2.55	2	54.2	3	168	51	NA	NA	5.6	2.8	3.6	218	280.2857143	2.802857143	77.85714286	1.285714286	1	3	1	1	0	0	2	1	0	0	0	0	4	2	2	2	2	0
115518	2	63	4	5	2.55	2	54.1	3	184	29	NA	NA	7.5	3.2	4.9	227	347.59375	3.4759375	70.9375	1.53125	NA	NA	2	7	0	0	2	1	0	0	2	0	12	1	2	2	2	0
89538	2	58	1	2	2.55	2	54.1	3	182	40	155	111	6.7	1.7	4.5	148	391.7647059	3.917647059	87.05882353	2.647058824	10	NA	1	0	1	0	2	0	0	0	0	0	3	2	2	2	2	0
110899	2	29	3	4	2.55	2	54	3	196	48	146	119	9.3	2.7	5.5	394	802.5925926	8.025925926	145.9259259	2.037037037	2	NA	3	2	0	0	1	2	1	0	0	0	6	2	2	2	2	0
110457	1	29	3	5	2.55	2	54	3	114	48	40	58	5.8	0.5	5.4	160	1728	17.28	320	10.8	2	NA	2	0	0	1	1	1	0	0	0	0	3	2	2	2	2	0
75326	2	53	1	1	2.55	2	54	3	180	32	NA	NA	6.2	2.7	3.2	247	292.7407407	2.927407407	91.48148148	1.185185185	1	3	1	0	0	0	1	0	0	0	0	0	1	2	2	2	2	0
90011	2	48	5	2	2.55	2	54	3	165	36	NA	NA	4.8	1.9	8.6	255	1154.210526	11.54210526	134.2105263	4.526315789	1	NA	2	0	0	0	0	0	0	0	0	0	0	2	2	2	2	0
75193	2	57	4	1	2.55	2	54	3	136	35	118	77	7.7	2.3	3.8	243	401.4782609	4.014782609	105.6521739	1.652173913	11	NA	2	0	0	0	0	0	0	0	0	0	0	2	2	2	2	0
112710	2	80	4	2	2.55	2	54	3	128	42	100	66	6.2	2.2	6	245	668.1818182	6.681818182	111.3636364	2.727272727	NA	3	2	0	0	0	0	1	0	0	0	0	1	2	2	2	1	0
81609	1	54	1	2	2.55	2	53.9	3	161	38	277	68	7	3.7	8.7	293	688.9459459	6.889459459	79.18918919	2.351351351	3	1	1	0	3	2	3	0	3	3	0	1	15	1	2	2	1	1
121391	2	62	1	1	2.55	2	53.9	3	186	73	NA	NA	13	1.9	10.7	314	1768.315789	17.68315789	165.2631579	5.631578947	NA	3	1	3	3	2	3	0	3	0	3	0	17	1	2	2	2	0
115656	2	71	1	1	2.55	2	53.9	3	139	37	NA	NA	8.3	1.2	6.5	235	1272.916667	12.72916667	195.8333333	5.416666667	NA	NA	1	2	0	0	3	0	0	0	0	0	5	2	2	2	2	0
75359	2	51	1	1	2.55	2	53.89	3	185	39	208	104	4.3	2.4	4	205	341.6666667	3.416666667	85.41666667	1.666666667	NA	3	2	0	0	0	1	0	0	0	0	0	1	2	2	2	2	0
52366	1	49	3	4	2.55	2	53.8	3	193	31	NA	NA	8.8	1.8	5.5	167	510.2777778	5.102777778	92.77777778	3.055555556	4	1	1	3	0	3	3	3	3	2	2	0	19	1	1	2	1	1
44086	1	50	4	3	2.55	2	53.8	3	171	41	NA	NA	8	1.4	6.2	351	1554.428571	15.54428571	250.7142857	4.428571429	1	1	2	3	2	3	3	3	1	2	3	1	21	1	2	1	2	0
109525	1	24	5	4	2.55	2	53.78	3	199	115	116	61	4.4	1.5	2.9	97	187.5333333	1.875333333	64.66666667	1.933333333	2	3	2	0	0	1	0	0	0	0	0	0	1	2	2	2	2	0
120260	1	40	2	3	2.55	2	53.76	3	182	33	NA	NA	9.3	1.7	4.5	261	690.8823529	6.908823529	153.5294118	2.647058824	NA	NA	2	0	0	0	3	0	0	0	0	0	3	2	2	2	2	0
77917	2	68	1	1	2.55	2	53.7	3	171	38	NA	NA	6.2	2.4	5.8	304	734.6666667	7.346666667	126.6666667	2.416666667	1	3	2	2	2	1	1	1	1	1	0	0	9	2	2	2	2	0
88485	2	40	1	1	2.55	2	53.7	3	177	35	NA	NA	5.2	2.5	5.1	343	699.72	6.9972	137.2	2.04	3	1	2	0	0	2	1	0	0	0	0	0	3	2	2	2	2	0
117172	1	21	3	3	2.55	2	53.7	3	199	30	NA	NA	8	3.2	5.6	278	486.5	4.865	86.875	1.75	2	2	1	0	0	0	0	0	0	0	1	0	1	2	2	2	2	0
61127	1	38	5	5	2.55	2	53.7	3	126	30	199	56	8.9	1.5	5.6	232	866.1333333	8.661333333	154.6666667	3.733333333	NA	3	1	0	0	3	0	0	0	0	0	0	3	2	1	2	1	0
64142	1	73	3	5	2.55	2	53.6	3	136	54	NA	NA	7.4	2.2	6.7	177	539.0454545	5.390454545	80.45454545	3.045454545	8	3	2	0	0	3	3	0	0	0	0	0	6	2	2	2	2	0
124045	1	72	1	1	2.55	2	53.6	3	205	62	NA	NA	5.3	3.1	6.6	264	562.0645161	5.620645161	85.16129032	2.129032258	3	NA	2	0	0	0	1	0	0	0	0	0	1	2	2	2	2	0
123461	1	80	3	5	2.55	2	53.54	3	144	47	NA	NA	9.2	2.2	6.2	357	1006.090909	10.06090909	162.2727273	2.818181818	NA	NA	1	0	3	0	3	3	0	0	0	0	9	2	1	1	2	0
56985	2	78	4	3	2.55	2	53.5	3	202	63	NA	NA	6.4	3	4	239	318.6666667	3.186666667	79.66666667	1.333333333	NA	3	2	1	0	3	3	0	0	2	0	0	9	2	2	2	2	0
43020	2	80	3	2	2.55	2	53.5	3	180	48	NA	NA	4.8	2.4	6.5	261	706.875	7.06875	108.75	2.708333333	2	NA	2	0	0	1	1	0	0	0	0	0	2	2	2	2	2	0
58791	2	49	1	1	2.55	2	53.5	3	200	40	NA	NA	7	2.5	1.7	204	138.72	1.3872	81.6	0.68	NA	NA	2	0	0	0	0	0	0	0	0	0	0	2	2	2	2	0
42491	2	60	2	1	2.55	2	53.49	3	185	37	NA	NA	5.1	2.2	2.3	265	277.0454545	2.770454545	120.4545455	1.045454545	NA	NA	2	0	0	0	0	0	0	0	0	0	0	2	2	2	2	0
120464	2	24	4	4	2.55	2	53.47	3	221	44	117	154	6.7	1.9	3.3	251	435.9473684	4.359473684	132.1052632	1.736842105	4	3	2	0	0	0	0	1	0	0	0	0	1	2	2	2	2	0
83096	2	23	1	4	2.55	2	53.4	3	215	36	116	156	8.4	2.4	6.3	341	895.125	8.95125	142.0833333	2.625	NA	NA	2	0	0	1	0	0	0	0	0	0	1	2	2	2	2	0
121367	1	45	4	5	2.55	2	53.39	3	144	30	NA	NA	2.7	3.1	8.4	301	815.6129032	8.156129032	97.09677419	2.709677419	6	1	1	3	3	3	3	3	1	0	1	2	19	1	1	2	2	0
122970	1	43	3	4	2.55	2	53.3	3	118	56	44	53	7.1	1	2.7	267	720.9	7.209	267	2.7	NA	3	2	0	0	0	2	1	2	0	0	0	5	2	1	2	2	0
110709	1	70	3	3	2.55	2	53.3	3	169	39	NA	NA	5.6	2.2	4.1	248	462.1818182	4.621818182	112.7272727	1.863636364	2	NA	2	0	1	0	0	1	0	0	0	0	2	2	2	2	2	0
57273	2	25	4	5	2.55	2	53.3	3	121	57	27	59	4.7	2.4	1.9	287	227.2083333	2.272083333	119.5833333	0.791666667	NA	NA	2	0	0	0	1	0	0	0	0	0	1	2	2	2	2	0
51807	1	78	2	5	2.55	2	53.27	3	174	41	NA	NA	4.5	3.3	4.5	454	619.0909091	6.190909091	137.5757576	1.363636364	5	2	2	0	1	1	1	1	0	0	0	0	4	2	2	2	2	0
48974	2	57	4	3	2.55	2	53.26	3	167	35	167	99	7.2	1.7	6	381	1344.705882	13.44705882	224.1176471	3.529411765	NA	NA	2	0	2	1	1	1	2	1	0	0	8	2	2	2	2	0
44993	2	39	3	3	2.55	2	53.2	3	242	46	NA	NA	5	4.3	7.4	387	666	6.66	90	1.720930233	1	3	2	1	0	0	1	1	0	0	0	0	3	2	2	2	2	0
60820	2	64	1	5	2.55	2	53.2	3	123	50	NA	NA	4.8	2.7	4.9	266	482.7407407	4.827407407	98.51851852	1.814814815	1	NA	2	0	0	0	0	1	0	1	0	0	2	2	2	2	2	0
119705	2	21	5	4	2.55	2	53.2	3	152	54	NA	NA	4.8	2.3	2	394	342.6086957	3.426086957	171.3043478	0.869565217	2	NA	2	1	0	0	0	1	0	0	0	0	2	2	2	2	2	0
63024	2	78	4	4	2.55	2	53.2	3	166	40	NA	NA	5	2.6	5.2	302	604	6.04	116.1538462	2	1	NA	2	0	0	0	0	0	0	0	0	0	0	2	2	2	2	0
110304	1	36	5	4	2.55	2	53.1	3	150	33	85	100	5.8	2	5.2	310	806	8.06	155	2.6	1	1	2	1	1	3	3	3	0	3	3	0	17	1	2	2	2	0
90212	1	61	2	5	2.55	2	53.1	3	138	35	NA	NA	4.7	1.8	6.5	162	585	5.85	90	3.611111111	6	1	2	0	0	3	3	0	0	0	0	0	6	2	2	2	2	0
120535	2	70	4	4	2.55	2	53.1	3	131	40	82	75	5.5	1.6	3.8	407	966.625	9.66625	254.375	2.375	1	NA	2	0	0	1	1	1	0	0	0	0	3	2	2	2	2	0
89357	1	39	4	4	2.55	2	53	3	272	45	198	187	8.1	2.8	4.9	219	383.25	3.8325	78.21428571	1.75	NA	NA	2	0	1	1	1	0	1	0	0	0	4	2	2	2	2	0
51073	1	77	3	1	2.55	2	53	3	157	43	214	71	4.6	3.6	3.8	198	209	2.09	55	1.055555556	NA	NA	2	0	0	0	0	1	0	0	0	0	1	2	2	2	2	0
50258	1	41	3	4	2.55	2	52.94	3	153	43	71	96	5.3	1.9	4.1	308	664.6315789	6.646315789	162.1052632	2.157894737	2	NA	2	0	0	0	0	0	0	0	0	0	0	2	2	2	2	0
122493	2	52	4	4	2.55	2	52.91	3	141	30	238	63	7.9	2.5	4.3	235	404.2	4.042	94	1.72	NA	3	1	1	1	3	3	2	0	0	3	0	13	1	2	2	1	1
115538	2	48	1	2	2.55	2	52.9	3	204	25	NA	NA	7.3	5.4	10.9	336	678.2222222	6.782222222	62.22222222	2.018518519	1	NA	1	1	1	2	1	1	2	1	1	0	10	1	2	2	2	0
67346	1	80	3	3	2.55	2	52.9	3	186	58	75	113	6.1	1.9	5.8	387	1181.368421	11.81368421	203.6842105	3.052631579	3	3	2	0	0	0	3	3	1	0	0	0	7	2	2	2	2	0
123038	1	75	4	3	2.55	2	52.9	3	150	44	130	80	5.9	1.8	2.1	236	275.3333333	2.753333333	131.1111111	1.166666667	1	NA	2	0	0	0	0	0	0	0	0	0	0	2	2	2	2	0
110266	2	29	4	4	2.55	2	52.86	3	188	45	114	120	3.7	1.9	7.2	398	1508.210526	15.08210526	209.4736842	3.789473684	NA	1	1	0	0	0	0	0	0	0	0	0	0	2	2	2	2	0
93574	1	47	4	5	2.55	2	52.85	3	171	49	NA	NA	4.4	1.7	12.9	416	3156.705882	31.56705882	244.7058824	7.588235294	1	NA	3	0	1	3	1	1	1	0	0	0	7	2	2	2	2	0
63003	1	40	3	2	2.55	2	52.8	3	249	44	NA	NA	7.6	2.7	5.6	211	437.6296296	4.376296296	78.14814815	2.074074074	4	1	2	3	0	3	3	3	0	0	0	0	12	1	2	2	2	0
123900	1	73	3	5	2.55	2	52.8	3	158	42	NA	NA	6.4	2.4	5.6	318	742	7.42	132.5	2.333333333	3	1	2	1	1	3	2	1	2	0	0	0	10	1	2	2	2	0
71897	2	68	4	4	2.55	2	52.8	3	219	59	NA	NA	7.1	2.7	4	206	305.1851852	3.051851852	76.2962963	1.481481481	NA	NA	1	1	0	2	3	0	0	0	2	0	8	2	1	2	2	0
47262	1	53	1	2	2.55	2	52.8	3	206	39	NA	NA	8	4.1	6.2	348	526.2439024	5.262439024	84.87804878	1.512195122	2	NA	1	3	1	0	1	1	0	0	0	0	6	2	2	2	2	0
41641	2	80	3	4	2.55	2	52.8	3	233	102	60	119	6.9	1.3	1.8	223	308.7692308	3.087692308	171.5384615	1.384615385	5	NA	2	0	0	1	1	1	0	0	0	0	3	2	2	2	2	0
44545	2	54	3	5	2.55	2	52.8	3	148	53	41	87	3.9	2.3	3.5	315	479.3478261	4.793478261	136.9565217	1.52173913	6	2	2	0	0	1	1	0	0	0	0	0	2	2	2	2	2	0
41207	1	50	3	3	2.55	2	52.8	3	190	48	101	122	6.1	3.2	6.6	187	385.6875	3.856875	58.4375	2.0625	1	NA	2	1	0	0	1	0	0	0	0	0	2	2	2	2	2	0
77197	2	47	4	4	2.55	2	52.8	3	170	42	247	79	3.2	3.6	8.7	354	855.5	8.555	98.33333333	2.416666667	6	1	2	0	0	0	1	0	0	0	0	0	1	2	2	2	2	0
83781	2	27	4	5	2.55	2	52.8	3	173	51	NA	NA	4.4	3.3	7.7	224	522.6666667	5.226666667	67.87878788	2.333333333	1	1	2	0	0	0	0	0	0	0	0	0	0	2	2	2	2	0
117734	1	67	3	5	2.55	2	52.74	3	182	45	NA	NA	3.9	3.3	9.6	430	1250.909091	12.50909091	130.3030303	2.909090909	NA	1	2	3	3	3	3	3	3	3	3	2	26	1	2	2	2	0
115281	2	51	4	4	2.55	2	52.73	3	177	45	NA	NA	7.3	2.9	8.6	279	827.3793103	8.273793103	96.20689655	2.965517241	1	NA	2	1	0	2	1	1	0	1	0	0	6	2	2	2	2	0
75613	2	55	4	3	2.55	2	52.7	3	NA	NA	NA	NA	NA	1.8	6.9	188	720.6666667	7.206666667	104.4444444	3.833333333	1	3	2	0	1	1	1	1	0	0	0	0	4	2	2	2	2	0
91852	2	24	4	3	2.55	2	52.7	3	160	46	NA	NA	7	2.6	3	263	303.4615385	3.034615385	101.1538462	1.153846154	NA	NA	2	0	1	0	1	1	0	0	0	0	3	2	2	2	2	0
123843	1	48	4	2	2.55	2	52.65	3	201	37	NA	NA	7.7	1.5	7.6	194	982.9333333	9.829333333	129.3333333	5.066666667	1	3	1	0	0	0	1	1	1	0	0	0	3	2	2	2	2	0
82283	1	48	1	1	2.55	2	52.61	3	117	42	NA	NA	7.1	2.2	6.4	280	814.5454545	8.145454545	127.2727273	2.909090909	NA	3	1	3	1	2	2	1	0	1	0	0	10	1	1	2	2	0
44676	2	59	4	3	2.55	2	52.6	3	129	97	NA	NA	6	1.8	7.1	383	1510.722222	15.10722222	212.7777778	3.944444444	NA	NA	1	0	1	3	3	0	1	1	1	0	10	1	2	2	2	0
35475	2	67	3	4	2.55	2	52.6	3	240	48	NA	NA	NA	2.2	9.2	259	1083.090909	10.83090909	117.7272727	4.181818182	1	NA	2	1	1	1	2	2	0	0	1	0	8	2	2	2	2	0
92357	1	80	4	9	2.55	2	52.6	3	242	33	244	160	7.5	2.3	3.8	194	320.5217391	3.205217391	84.34782609	1.652173913	NA	NA	2	0	1	0	1	1	0	0	0	0	3	2	1	2	2	0
53987	2	35	4	4	2.55	2	52.6	3	184	51	NA	NA	6.2	2.1	4.9	169	394.3333333	3.943333333	80.47619048	2.333333333	1	3	1	0	0	0	0	0	0	0	0	0	0	2	1	1	2	0
79507	1	24	4	3	2.55	2	52.59	3	152	61	59	79	4.8	2.1	3.1	334	493.047619	4.93047619	159.047619	1.476190476	NA	NA	1	2	1	1	1	0	0	0	0	0	5	2	2	2	2	0
112560	2	64	4	3	2.55	2	52.58	3	215	51	171	130	5.9	2.6	4	249	383.0769231	3.830769231	95.76923077	1.538461538	2	NA	2	0	0	3	3	3	2	0	0	0	11	1	9	2	2	0
117606	2	33	4	4	2.55	2	52.5	3	147	30	NA	NA	7	3.2	5.2	373	606.125	6.06125	116.5625	1.625	2	NA	2	0	0	1	1	0	0	0	0	0	2	2	2	2	2	0
63532	1	54	4	3	2.55	2	52.49	3	164	59	NA	NA	3.4	3.9	5.9	176	266.2564103	2.662564103	45.12820513	1.512820513	NA	3	1	0	0	0	0	0	0	0	0	0	0	2	2	2	2	0
91025	2	26	4	5	2.55	2	52.48	3	148	60	78	72	5	2	3.7	509	941.65	9.4165	254.5	1.85	NA	NA	1	0	0	0	0	0	0	0	0	0	0	2	2	2	2	0
115273	1	73	2	1	2.55	2	52.41	3	126	49	81	61	4.8	2.5	1.5	371	222.6	2.226	148.4	0.6	1	NA	2	0	1	0	0	0	0	0	0	0	1	2	2	2	2	0
31839	2	23	1	3	2.55	2	52.4	3	223	36	186	150	6	2.1	4.8	304	694.8571429	6.948571429	144.7619048	2.285714286	5	1	3	2	1	3	3	1	2	3	2	0	17	1	2	2	2	0
56763	1	61	1	2	2.55	2	52.4	3	158	56	NA	NA	6.7	3.5	4.9	189	264.6	2.646	54	1.4	NA	NA	1	3	3	3	3	3	2	0	0	0	17	1	2	2	2	0
58572	2	50	5	5	2.55	2	52.4	3	172	61	140	83	7	1.8	6	540	1800	18	300	3.333333333	3	NA	2	0	0	0	0	0	0	0	0	0	0	2	2	2	2	0
49067	2	60	4	2	2.55	2	52.4	3	134	64	NA	NA	5.8	3.2	7.7	300	721.875	7.21875	93.75	2.40625	NA	NA	2	0	0	0	0	0	0	0	0	0	0	2	2	2	2	0
85166	2	53	1	2	2.55	2	52.34	3	178	34	NA	NA	6	2.4	3.1	309	399.125	3.99125	128.75	1.291666667	1	NA	2	0	0	0	1	0	0	0	0	0	1	2	2	2	2	0
88862	2	51	2	4	2.55	2	52.3	3	121	44	NA	NA	3.7	1.7	8	210	988.2352941	9.882352941	123.5294118	4.705882353	NA	3	1	0	0	1	1	2	0	1	1	0	6	2	1	2	2	0
115732	1	63	3	5	2.55	2	52.3	3	132	29	NA	NA	5.2	1.4	9.2	326	2142.285714	21.42285714	232.8571429	6.571428571	NA	3	2	0	0	0	2	1	1	0	0	0	4	2	1	2	2	0
119735	1	70	3	5	2.55	2	52.3	3	178	31	NA	NA	6.2	1.9	3.1	208	339.3684211	3.393684211	109.4736842	1.631578947	NA	NA	2	0	0	0	0	0	0	0	0	0	0	2	2	2	2	0
36845	2	51	1	2	2.55	2	52.2	3	220	42	NA	NA	4.4	2.8	8.8	202	634.8571429	6.348571429	72.14285714	3.142857143	2	1	2	0	3	1	3	3	3	2	0	0	15	1	2	2	2	0
53968	2	52	4	5	2.55	2	52.2	3	144	46	NA	NA	6.9	1.5	5.8	221	854.5333333	8.545333333	147.3333333	3.866666667	2	2	2	2	1	2	1	2	1	1	0	0	10	1	2	2	2	0
113792	2	25	2	2	2.55	2	52.2	3	177	52	107	104	5.8	2.1	6.6	270	848.5714286	8.485714286	128.5714286	3.142857143	3	3	3	0	0	2	2	0	0	0	1	0	5	2	2	2	2	0
124531	1	57	4	3	2.55	2	52.2	3	218	61	156	126	6.5	2.8	3.8	285	386.7857143	3.867857143	101.7857143	1.357142857	NA	NA	2	0	0	1	3	1	0	0	0	0	5	2	2	2	2	0
113899	2	37	5	4	2.55	2	52.2	3	229	35	NA	NA	6.2	2.8	5.6	264	528	5.28	94.28571429	2	4	NA	2	0	0	0	1	0	0	0	0	0	1	2	2	2	2	0
84359	2	72	3	4	2.55	2	52.18	3	204	56	187	111	6.1	2	5.5	281	772.75	7.7275	140.5	2.75	NA	3	2	0	0	1	1	0	0	0	0	0	2	2	2	2	2	0
122525	1	62	5	5	2.55	2	52.16	3	228	54	167	141	4.9	1.9	6	248	783.1578947	7.831578947	130.5263158	3.157894737	4	3	2	0	0	3	2	1	0	0	0	0	6	2	2	2	2	0
61886	2	39	5	5	2.55	2	52.1	3	151	45	114	83	5	2.6	4.1	233	367.4230769	3.674230769	89.61538462	1.576923077	1	NA	2	0	1	2	1	0	0	0	0	0	4	2	2	2	2	0
45187	1	53	4	2	2.55	2	52.1	3	180	57	67	110	6.1	1.9	2.5	280	368.4210526	3.684210526	147.3684211	1.315789474	2	NA	2	0	0	1	1	0	0	0	0	0	2	2	2	2	2	0
50424	1	71	3	3	2.55	2	52.1	3	177	37	NA	NA	7.2	3.1	5.4	263	458.1290323	4.581290323	84.83870968	1.741935484	2	NA	2	0	0	0	0	0	0	0	0	0	0	2	2	2	2	0
45437	2	61	1	1	2.55	2	52.08	3	142	34	NA	NA	8.6	3	10.6	442	1561.733333	15.61733333	147.3333333	3.533333333	2	NA	2	0	2	0	2	2	3	2	1	2	14	1	2	2	2	0
114482	2	74	3	5	2.55	2	52.03	3	209	65	86	127	4.5	1.8	11.1	321	1979.5	19.795	178.3333333	6.166666667	NA	NA	2	0	0	3	3	1	0	0	0	0	7	2	2	2	2	0
109635	2	40	1	3	2.55	2	52.03	3	187	54	NA	NA	4.4	2.1	3.1	368	543.2380952	5.432380952	175.2380952	1.476190476	1	NA	2	1	0	0	1	0	0	0	0	0	2	2	2	2	2	0
85422	2	75	4	2	2.55	2	52.02	3	130	43	96	68	6.7	1.6	3.2	200	400	4	125	2	NA	NA	1	3	1	3	2	3	3	0	1	1	17	1	1	2	1	1
50902	1	61	3	5	2.55	2	52	3	277	57	NA	NA	6.5	2.9	7	320	772.4137931	7.724137931	110.3448276	2.413793103	NA	3	2	1	1	2	2	2	1	1	0	0	10	1	2	2	2	0
67373	2	64	2	2	2.55	2	52	3	237	55	108	160	6.9	2	4.9	205	502.25	5.0225	102.5	2.45	5	1	2	2	1	0	0	1	2	0	0	0	6	2	2	2	2	0
59077	2	58	4	2	2.55	2	52	3	195	57	NA	NA	4.4	2	5.1	286	729.3	7.293	143	2.55	3	1	2	0	0	0	0	2	0	0	0	0	2	2	2	2	2	0
45868	1	39	3	4	2.55	2	51.91	3	150	42	NA	NA	5.9	1.2	3.6	247	741	7.41	205.8333333	3	1	NA	1	0	0	0	0	0	0	0	0	0	0	2	2	2	2	0
90055	2	77	1	1	2.55	2	51.9	3	147	35	NA	NA	6.8	2.9	8	378	1042.758621	10.42758621	130.3448276	2.75862069	1	NA	2	3	3	3	2	3	1	1	1	0	17	1	2	2	2	0
86054	1	40	4	2	2.55	2	51.9	3	199	60	78	123	6.4	1.3	2.4	258	476.3076923	4.763076923	198.4615385	1.846153846	NA	NA	2	2	0	0	3	1	0	0	0	0	6	2	2	2	2	0
90973	2	75	3	4	2.55	2	51.9	3	174	66	NA	NA	5	2.2	2.6	310	366.3636364	3.663636364	140.9090909	1.181818182	NA	NA	2	0	0	0	1	2	0	0	0	0	3	2	2	2	2	0
110662	2	76	3	4	2.55	2	51.9	3	163	35	NA	NA	7	1.9	3.5	233	429.2105263	4.292105263	122.6315789	1.842105263	2	NA	2	0	1	0	1	0	0	0	0	0	2	2	2	2	2	0
112859	1	41	3	5	2.55	2	51.9	3	142	36	NA	NA	7.8	2.3	3.7	241	387.6956522	3.876956522	104.7826087	1.608695652	1	NA	1	0	0	0	2	0	0	0	0	0	2	2	1	2	2	0
109696	2	79	3	5	2.55	2	51.9	3	193	55	63	125	4.6	2.9	2.9	332	332	3.32	114.4827586	1	1	NA	2	0	0	1	1	0	0	0	0	0	2	2	2	2	2	0
109601	1	30	3	5	2.55	2	51.9	3	171	47	113	101	5.9	1.8	4.4	238	581.7777778	5.817777778	132.2222222	2.444444444	4	NA	2	0	0	0	0	0	0	0	0	0	0	2	2	1	2	0
111548	1	79	5	1	2.55	2	51.89	3	163	43	NA	NA	5.4	1.9	6.7	340	1198.947368	11.98947368	178.9473684	3.526315789	2	NA	2	0	0	0	0	0	0	1	0	0	1	2	2	2	2	0
63777	2	41	3	2	2.55	2	51.85	3	192	56	90	118	8.1	1.1	6.2	345	1944.545455	19.44545455	313.6363636	5.636363636	NA	NA	2	0	1	2	0	1	0	0	0	0	4	2	2	2	2	0
90199	1	33	1	1	2.55	2	51.8	3	137	42	NA	NA	9.2	1.6	3.5	200	437.5	4.375	125	2.1875	NA	3	1	3	0	3	2	2	2	0	0	0	12	1	2	1	2	0
116008	2	77	2	4	2.55	2	51.8	3	161	37	NA	NA	5.9	1.8	8.6	185	883.8888889	8.838888889	102.7777778	4.777777778	4	3	1	0	0	0	0	0	0	0	3	0	3	2	2	2	2	0
111274	1	69	4	4	2.55	2	51.8	3	181	32	224	104	4.3	3.3	4.8	255	370.9090909	3.709090909	77.27272727	1.454545455	5	3	3	0	0	0	0	1	0	0	0	0	1	2	2	2	2	0
48592	1	51	3	4	2.55	2	51.8	3	228	51	174	142	6.3	2.7	3	249	276.6666667	2.766666667	92.22222222	1.111111111	1	3	2	0	0	0	0	0	0	0	0	0	0	2	2	2	2	0
118889	2	58	2	5	2.55	2	51.8	3	152	40	45	103	6.3	2.6	3.9	63	94.5	0.945	24.23076923	1.5	1	NA	1	0	0	0	0	0	0	0	0	0	0	2	1	1	2	0
73741	2	47	1	1	2.55	2	51.7	3	156	51	NA	NA	5.1	2.8	5.8	279	577.9285714	5.779285714	99.64285714	2.071428571	5	3	2	1	1	1	1	2	1	0	2	0	9	2	2	2	2	0
75345	2	54	2	2	2.55	2	51.69	3	170	65	114	82	3.5	1.4	3.8	217	589	5.89	155	2.714285714	4	NA	2	3	1	3	3	1	1	1	0	0	13	1	2	2	2	0
54324	1	50	2	4	2.55	2	51.6	3	197	89	NA	NA	7.1	2.5	4.3	223	383.56	3.8356	89.2	1.72	1	3	2	3	0	0	1	0	1	1	1	0	7	2	1	2	2	0
111828	2	39	1	5	2.55	2	51.6	3	131	54	NA	NA	4.1	4.7	4.7	220	220	2.2	46.80851064	1	NA	NA	2	0	0	0	1	0	0	2	0	0	3	2	2	2	2	0
92238	2	80	1	3	2.55	2	51.6	3	171	46	NA	NA	5.2	2.6	2.5	222	213.4615385	2.134615385	85.38461538	0.961538462	2	NA	3	0	0	1	1	0	0	0	0	0	2	2	2	2	2	0
86280	1	80	3	5	2.55	2	51.6	3	165	85	NA	NA	6.9	1.4	1.5	124	132.8571429	1.328571429	88.57142857	1.071428571	1	3	2	0	0	1	1	0	0	0	0	0	2	2	2	2	2	0
118500	1	57	4	3	2.55	2	51.6	3	142	43	NA	NA	8.8	2.2	7.6	301	1039.818182	10.39818182	136.8181818	3.454545455	2	NA	2	0	0	0	0	0	0	0	0	0	0	2	2	2	2	0
110990	1	71	3	5	2.55	2	51.54	3	233	76	167	124	4.1	2.1	10.7	277	1411.380952	14.11380952	131.9047619	5.095238095	3	3	2	0	1	1	2	2	0	2	1	0	9	2	2	2	2	0
113244	2	61	5	4	2.55	2	51.5	3	197	29	145	139	5.8	2.2	6.6	245	735	7.35	111.3636364	3	2	1	1	1	1	3	2	0	1	1	0	1	10	1	2	2	2	0
35810	1	51	4	4	2.55	2	51.5	3	160	60	NA	NA	4.6	2	6.8	245	833	8.33	122.5	3.4	4	NA	2	0	0	1	0	0	0	0	0	0	1	2	2	2	2	0
61222	2	51	1	1	2.55	2	51.5	3	167	29	NA	NA	8.5	2.1	6.6	210	660	6.6	100	3.142857143	1	NA	2	0	0	0	0	0	0	0	0	0	0	2	2	2	2	0
113127	2	62	1	1	2.55	2	51.5	3	184	47	NA	NA	5.6	2.7	4.4	244	397.6296296	3.976296296	90.37037037	1.62962963	2	NA	2	0	0	0	0	0	0	0	0	0	0	2	2	2	2	0
114931	2	40	1	1	2.55	2	51.42	3	138	57	126	56	4.1	2.1	4.4	330	691.4285714	6.914285714	157.1428571	2.095238095	NA	NA	3	0	0	0	1	0	2	0	1	0	4	2	2	2	2	0
121941	2	80	3	3	2.55	2	51.4	3	166	40	54	115	4.8	2.6	3.6	355	491.5384615	4.915384615	136.5384615	1.384615385	1	NA	2	0	0	1	1	2	0	0	0	0	4	2	2	2	2	0
114999	2	20	2	1	2.55	2	51.38	3	197	47	NA	NA	4.3	2.1	5.7	282	765.4285714	7.654285714	134.2857143	2.714285714	NA	NA	2	1	0	0	2	3	3	2	0	0	11	1	2	2	2	0
70967	1	25	4	2	2.55	2	51.3	3	183	48	184	98	6.7	1.6	6.2	205	794.375	7.94375	128.125	3.875	NA	NA	1	1	1	2	1	1	2	2	0	0	10	1	2	2	2	0
110429	2	80	3	3	2.55	2	51.3	3	183	61	50	112	5.2	1.6	6	127	476.25	4.7625	79.375	3.75	4	3	2	2	3	3	0	0	0	0	0	1	9	2	2	2	2	0
79188	2	55	3	4	2.55	2	51.3	3	NA	NA	NA	NA	NA	2.9	11.3	362	1410.551724	14.10551724	124.8275862	3.896551724	2	NA	2	1	1	1	1	1	1	0	1	0	7	2	2	2	2	0
87288	1	53	4	4	2.55	2	51.3	3	224	46	NA	NA	6.3	2.1	3.4	227	367.5238095	3.675238095	108.0952381	1.619047619	12	3	2	0	1	1	1	1	0	1	0	0	5	2	2	2	2	0
120005	1	41	4	5	2.55	2	51.3	3	207	89	20	114	3.8	4.3	1.7	304	120.1860465	1.201860465	70.69767442	0.395348837	NA	NA	2	0	1	0	2	1	0	0	0	0	4	2	2	2	2	0
52458	1	64	4	3	2.55	2	51.3	3	170	44	95	107	6.9	2.2	3.9	276	489.2727273	4.892727273	125.4545455	1.772727273	NA	3	1	0	1	0	0	0	1	0	0	0	2	2	2	2	2	0
49123	1	45	3	5	2.55	2	51.3	3	167	59	65	95	5.7	1.4	4.9	457	1599.5	15.995	326.4285714	3.5	2	NA	2	0	0	0	0	0	0	0	0	0	0	2	2	2	2	0
109332	1	33	2	2	2.55	2	51.3	3	233	50	365	110	6.3	2.4	3.3	281	386.375	3.86375	117.0833333	1.375	NA	3	3	0	0	0	0	0	0	0	0	0	0	2	2	2	2	0
124024	2	45	4	4	2.55	2	51.27	3	283	67	NA	NA	5.2	2.9	9	441	1368.62069	13.6862069	152.0689655	3.103448276	1	NA	2	0	0	1	2	2	0	0	0	0	5	2	2	2	2	0
82316	1	73	1	4	2.55	2	51.26	3	212	35	NA	NA	8.6	3.5	4.3	289	355.0571429	3.550571429	82.57142857	1.228571429	NA	NA	2	0	0	0	0	0	0	0	0	0	0	2	2	2	2	0
120531	2	58	2	1	2.55	2	51.23	3	206	61	165	112	7.4	3.9	4.9	288	361.8461538	3.618461538	73.84615385	1.256410256	1	NA	1	0	3	3	3	3	0	1	3	0	16	1	1	2	2	0
117319	2	56	5	5	2.55	2	51.2	3	523	29	NA	NA	3.9	2	5.6	147	411.6	4.116	73.5	2.8	3	1	1	1	2	2	3	1	2	0	0	0	11	1	2	2	2	0
112387	1	59	4	5	2.55	2	51.2	3	211	53	NA	NA	4.9	1.8	6.4	254	903.1111111	9.031111111	141.1111111	3.555555556	NA	NA	1	3	0	0	0	3	0	3	0	0	9	2	2	2	2	0
68819	1	47	1	2	2.55	2	51.2	3	195	65	NA	NA	6.7	1	2.2	158	347.6	3.476	158	2.2	2	3	1	0	1	3	1	0	2	0	0	1	8	2	2	2	2	0
68034	2	68	4	2	2.55	2	51.2	3	199	70	55	118	NA	3	8.7	254	736.6	7.366	84.66666667	2.9	1	1	1	1	0	1	0	0	0	0	0	0	2	2	1	2	2	0
66246	1	40	3	2	2.55	2	51.2	3	149	60	NA	NA	5.5	1.8	4.2	252	588	5.88	140	2.333333333	1	NA	3	0	0	1	0	0	0	1	0	0	2	2	2	2	2	0
66043	2	64	3	3	2.55	2	51.11	3	180	49	111	109	6.8	2.8	6.2	320	708.5714286	7.085714286	114.2857143	2.214285714	6	1	2	0	0	1	1	0	0	0	0	0	2	2	2	2	2	0
79214	2	80	4	3	2.55	2	51.1	3	215	42	309	111	5	2.4	3.4	140	198.3333333	1.983333333	58.33333333	1.416666667	NA	3	1	1	1	1	1	1	1	1	1	0	8	2	2	2	2	0
119635	2	38	1	3	2.55	2	51.1	3	200	74	48	116	6.5	2.1	3.5	345	575	5.75	164.2857143	1.666666667	NA	NA	2	1	2	0	1	0	0	1	0	0	5	2	2	2	2	0
37849	2	82	3	3	2.55	2	51.1	3	221	54	59	155	4.5	1.6	2.2	314	431.75	4.3175	196.25	1.375	2	1	2	0	0	0	0	0	0	0	0	0	0	2	2	2	2	0
76815	1	44	4	2	2.55	2	51.02	3	238	61	212	135	4.2	2.7	7.3	279	754.3333333	7.543333333	103.3333333	2.703703704	NA	3	1	0	0	1	1	1	0	1	1	0	5	2	2	2	2	0
110852	1	61	4	2	2.55	2	51	3	179	44	NA	NA	6.1	3.2	6.7	382	799.8125	7.998125	119.375	2.09375	NA	3	2	0	1	2	1	1	3	0	0	1	9	2	2	2	2	0
123886	1	63	2	5	2.55	2	51	3	87	39	67	35	7	2.8	5.6	209	418	4.18	74.64285714	2	NA	NA	2	1	1	0	1	2	0	0	1	0	6	2	2	2	2	0
79084	2	42	1	2	2.55	2	51	3	177	37	105	119	7.8	1.7	5	194	570.5882353	5.705882353	114.1176471	2.941176471	2	3	2	1	0	1	1	1	1	0	0	0	5	2	2	2	2	0
83996	2	60	4	5	2.55	2	51	3	NA	NA	NA	NA	NA	1.5	4.6	180	552	5.52	120	3.066666667	2	3	2	0	1	0	2	2	0	0	0	0	5	2	2	2	2	0
111428	1	44	3	3	2.55	2	50.94	3	220	90	NA	NA	4.6	1.7	3.2	293	551.5294118	5.515294118	172.3529412	1.882352941	NA	3	2	0	1	0	1	1	1	0	0	0	4	2	2	2	2	0
51778	1	72	1	1	2.55	2	50.94	3	185	33	126	127	6.5	2.5	3.7	224	331.52	3.3152	89.6	1.48	3	1	2	0	0	0	1	0	0	0	0	0	1	2	2	2	2	0
87186	1	61	2	4	2.55	2	50.9	3	126	32	45	85	7.3	3.1	4.2	357	483.6774194	4.836774194	115.1612903	1.35483871	2	NA	2	2	3	3	3	2	2	3	1	1	20	1	2	2	2	0
117675	2	80	1	1	2.55	2	50.9	3	252	40	144	183	5.4	2.4	2.4	189	189	1.89	78.75	1	2	1	2	1	2	3	2	1	2	1	0	2	14	1	2	2	2	0
34956	1	45	1	1	2.55	2	50.9	3	267	55	NA	NA	7.7	1.9	4.9	291	750.4736842	7.504736842	153.1578947	2.578947368	1	NA	2	2	2	3	3	0	2	1	0	0	13	1	2	2	2	0
116668	1	22	2	3	2.55	2	50.9	3	156	33	NA	NA	5.2	3	6.4	224	477.8666667	4.778666667	74.66666667	2.133333333	12	2	2	2	1	3	2	1	2	0	1	0	12	1	2	2	2	0
79461	2	76	3	3	2.55	2	50.9	3	207	62	NA	NA	4.6	1.7	3.1	331	603.5882353	6.035882353	194.7058824	1.823529412	NA	NA	2	2	1	1	1	0	0	0	0	0	5	2	2	2	2	0
64383	2	26	4	4	2.55	2	50.9	3	159	61	69	84	7.1	1.3	1.4	190	204.6153846	2.046153846	146.1538462	1.076923077	11	3	1	0	0	3	0	0	0	1	0	0	4	2	2	2	2	0
85684	1	61	2	5	2.55	2	50.9	3	202	42	296	101	8.1	3.7	8.7	475	1116.891892	11.16891892	128.3783784	2.351351351	2	3	2	0	0	1	1	0	0	0	0	0	2	2	2	2	2	0
88689	2	41	1	2	2.55	2	50.86	3	113	59	80	38	7	2	2.8	204	285.6	2.856	102	1.4	2	NA	2	0	0	0	0	1	1	0	0	0	2	2	2	2	2	0
119104	1	35	4	3	2.55	2	50.82	3	182	46	NA	NA	3.6	2	2.7	201	271.35	2.7135	100.5	1.35	1	3	1	0	0	1	1	0	0	0	0	0	2	2	2	2	2	0
116376	1	80	3	5	2.55	2	50.81	3	206	45	NA	NA	6.5	2.8	5.6	304	608	6.08	108.5714286	2	NA	1	2	0	0	1	1	3	1	1	0	0	7	2	2	2	2	0
62301	1	23	4	2	2.55	2	50.8	3	263	39	242	176	5.5	3.2	9.2	234	672.75	6.7275	73.125	2.875	NA	1	1	1	1	3	0	1	0	0	1	0	7	2	2	2	2	0
58961	1	48	4	3	2.55	2	50.8	3	179	34	NA	NA	3.4	2.7	6.5	277	666.8518519	6.668518519	102.5925926	2.407407407	2	NA	2	0	0	2	1	1	0	0	0	0	4	2	2	2	2	0
36569	2	82	3	4	2.55	2	50.8	3	213	65	72	134	6.2	1.2	4.3	242	867.1666667	8.671666667	201.6666667	3.583333333	2	3	2	0	0	0	1	1	0	0	0	0	2	2	2	2	2	0
57046	1	76	3	3	2.55	2	50.8	3	140	51	NA	NA	5.3	1.4	5.1	199	724.9285714	7.249285714	142.1428571	3.642857143	1	NA	2	2	0	0	0	0	0	0	0	0	2	2	2	2	2	0
55506	1	30	2	3	2.55	2	50.8	3	198	45	159	121	18	1.8	3.2	276	490.6666667	4.906666667	153.3333333	1.777777778	2	3	2	0	0	1	1	0	0	0	0	0	2	2	2	2	2	0
79032	1	33	4	2	2.55	2	50.8	3	162	21	265	88	5.1	1.8	6	314	1046.666667	10.46666667	174.4444444	3.333333333	2	1	1	0	0	0	1	0	0	0	0	0	1	2	2	2	2	0
83484	2	67	3	5	2.55	2	50.8	3	221	32	510	NA	6.4	2.2	2.5	206	234.0909091	2.340909091	93.63636364	1.136363636	2	NA	3	0	0	0	0	0	0	0	0	0	0	2	2	2	2	0
123317	2	69	4	3	2.55	2	50.8	3	209	43	130	140	6.7	1.5	2.7	217	390.6	3.906	144.6666667	1.8	1	1	2	0	0	2	1	0	0	0	0	0	3	2	1	2	1	0
89568	1	51	1	5	2.55	2	50.79	3	168	43	NA	NA	6.6	3	8.7	368	1067.2	10.672	122.6666667	2.9	NA	NA	2	1	1	2	2	1	0	0	0	0	7	2	2	2	2	0
77282	1	20	5	2	2.55	2	50.74	3	142	40	108	80	6.2	3.2	7.8	357	870.1875	8.701875	111.5625	2.4375	1	3	2	0	0	1	1	0	0	0	0	0	2	2	2	2	2	0
111608	2	34	4	3	2.55	2	50.72	3	168	62	NA	NA	5.3	2.3	4.4	217	415.1304348	4.151304348	94.34782609	1.913043478	NA	NA	3	0	0	1	0	0	0	0	0	0	1	2	2	2	2	0
124104	1	55	1	1	2.55	2	50.7	3	210	54	NA	NA	5	1.2	4.4	169	619.6666667	6.196666667	140.8333333	3.666666667	12	NA	2	3	2	3	3	3	2	3	1	0	20	1	2	2	2	0
68701	2	27	1	2	2.55	2	50.7	3	184	29	644	NA	6.1	2.1	3.9	166	308.2857143	3.082857143	79.04761905	1.857142857	NA	3	1	1	1	3	3	3	1	3	0	0	15	1	2	2	2	0
63538	2	62	4	5	2.55	2	50.7	3	91	18	NA	NA	4.2	1.1	2.9	88	232	2.32	80	2.636363636	NA	NA	1	0	0	3	3	3	0	2	0	0	11	1	9	2	2	0
64617	1	60	2	4	2.55	2	50.7	3	200	34	227	121	6.7	1.2	7.2	186	1116	11.16	155	6	3	NA	2	0	0	0	1	1	0	1	0	0	3	2	2	1	2	0
44807	2	56	4	3	2.55	2	50.7	3	174	50	NA	NA	8.6	1.7	3.9	245	562.0588235	5.620588235	144.1176471	2.294117647	4	3	2	0	0	0	0	0	0	0	0	0	0	2	2	2	2	0
57177	2	53	1	1	2.55	2	50.7	3	150	37	138	85	8.3	2.4	4.5	273	511.875	5.11875	113.75	1.875	3	3	1	0	0	0	0	0	0	0	0	0	0	2	2	2	2	0
55903	1	47	4	3	2.55	2	50.7	3	204	46	85	141	5	2.9	3.3	345	392.5862069	3.925862069	118.9655172	1.137931034	1	NA	2	0	0	0	0	0	0	0	0	0	0	2	2	2	2	0
43093	2	57	1	3	2.55	2	50.65	3	195	71	67	111	3.6	2	3.2	215	344	3.44	107.5	1.6	NA	NA	2	3	2	3	3	3	0	3	0	0	17	1	2	2	2	0
49040	1	62	3	5	2.55	2	50.6	3	184	45	156	108	7.2	1.2	7.8	266	1729	17.29	221.6666667	6.5	NA	NA	2	1	0	2	3	2	1	3	0	0	12	1	2	2	2	0
37453	2	45	1	1	2.55	2	50.6	3	139	51	95	69	4.8	1.9	5.5	191	552.8947368	5.528947368	100.5263158	2.894736842	NA	NA	2	1	1	1	3	1	1	0	0	1	9	2	1	2	2	0
91001	2	80	3	4	2.55	2	50.6	3	191	31	NA	NA	10	2	2.3	272	312.8	3.128	136	1.15	2	NA	2	0	0	0	0	2	0	2	2	0	6	2	2	2	2	0
84887	2	42	1	1	2.55	2	50.6	3	175	54	87	104	6.8	1.7	3.9	223	511.5882353	5.115882353	131.1764706	2.294117647	NA	3	1	1	0	0	1	0	0	1	1	0	4	2	2	2	2	0
50412	1	40	3	3	2.55	2	50.6	3	149	31	NA	NA	4.9	2.5	5.6	167	374.08	3.7408	66.8	2.24	3	3	1	0	1	1	1	0	1	0	0	0	4	2	2	2	2	0
115051	1	56	3	4	2.55	2	50.6	3	144	53	NA	NA	5.4	2.9	2.4	307	254.0689655	2.540689655	105.862069	0.827586207	1	NA	2	0	0	0	3	0	0	0	0	0	3	2	2	2	2	0
116079	1	38	1	2	2.55	2	50.6	3	255	71	NA	NA	3.9	3.4	9.2	254	687.2941176	6.872941176	74.70588235	2.705882353	1	3	2	0	0	0	0	1	0	0	0	0	1	2	2	2	2	0
89799	1	33	5	3	2.55	2	50.6	3	197	50	113	124	6.5	2	5	288	720	7.2	144	2.5	8	3	2	0	0	0	0	0	0	0	0	0	0	2	2	2	2	0
81472	1	29	5	5	2.55	2	50.52	3	117	51	57	55	6	3.1	8.4	300	812.9032258	8.129032258	96.77419355	2.709677419	NA	NA	2	1	0	0	0	1	0	0	1	0	3	2	2	2	2	0
85314	1	69	4	3	2.55	2	50.5	3	185	42	NA	NA	6.4	2.4	7.4	284	875.6666667	8.756666667	118.3333333	3.083333333	NA	NA	2	0	0	3	3	3	1	3	3	0	16	1	2	2	2	0
113023	2	38	5	5	2.55	2	50.5	3	249	75	NA	NA	10.5	1.4	2.6	208	386.2857143	3.862857143	148.5714286	1.857142857	NA	NA	2	1	1	1	1	2	1	1	1	0	9	2	2	2	2	0
113668	1	75	4	3	2.55	2	50.5	3	204	67	NA	NA	6.4	2.9	2.9	219	219	2.19	75.51724138	1	1	3	2	0	0	1	3	3	0	0	0	0	7	2	2	2	2	0
58314	2	31	1	1	2.55	2	50.5	3	146	60	36	79	5.8	2.7	5.4	278	556	5.56	102.962963	2	2	NA	2	1	1	1	1	1	1	0	0	0	6	2	2	2	2	0
48632	1	73	3	3	2.55	2	50.5	3	147	52	50	85	5.1	3	4	189	252	2.52	63	1.333333333	2	NA	2	0	0	1	1	1	0	1	0	0	4	2	2	2	2	0
46851	2	54	2	1	2.55	2	50.5	3	135	63	NA	NA	7.1	2.4	3.2	264	352	3.52	110	1.333333333	NA	NA	2	0	0	0	1	0	0	0	0	0	1	2	2	2	2	0
48058	2	52	1	4	2.55	2	50.5	3	156	40	NA	NA	5.7	2.9	6	354	732.4137931	7.324137931	122.0689655	2.068965517	NA	NA	1	0	0	0	0	0	0	0	0	0	0	2	2	2	2	0
31634	1	67	1	1	2.55	2	50.5	3	157	34	NA	NA	5	3.8	5.3	382	532.7894737	5.327894737	100.5263158	1.394736842	1	NA	2	0	0	0	0	0	0	0	0	0	0	2	2	2	2	0
110440	1	80	3	5	2.55	2	50.49	3	156	33	122	99	7.1	1.1	2.5	107	243.1818182	2.431818182	97.27272727	2.272727273	7	NA	1	0	0	3	3	0	0	0	0	0	6	2	2	2	2	0
76810	2	54	1	2	2.55	2	50.49	3	181	51	220	86	6.8	1.9	3.2	273	459.7894737	4.597894737	143.6842105	1.684210526	NA	3	2	0	1	0	1	0	0	0	0	0	2	2	2	2	2	0
118556	1	63	1	1	2.55	2	50.47	3	183	44	148	109	6.2	2.8	6.1	383	834.3928571	8.343928571	136.7857143	2.178571429	NA	NA	1	0	0	3	0	0	0	0	0	0	3	2	2	2	2	0
88638	1	46	4	3	2.55	2	50.46	3	170	37	NA	NA	6.7	3.5	5.5	281	441.5714286	4.415714286	80.28571429	1.571428571	NA	3	1	1	1	0	3	0	0	0	0	0	5	2	1	1	1	0
84300	2	25	1	5	2.55	2	50.45	3	222	69	78	137	5.6	1.6	2.3	296	425.5	4.255	185	1.4375	NA	NA	2	1	1	1	1	0	0	1	1	0	6	2	2	2	2	0
73618	2	54	3	5	2.55	2	50.43	3	210	36	NA	NA	5.4	3.6	3.8	229	241.7222222	2.417222222	63.61111111	1.055555556	NA	3	2	0	0	0	0	0	0	0	0	0	0	2	2	2	2	0
67970	1	72	3	4	2.55	2	50.4	3	205	58	NA	NA	7.2	3.1	6.3	321	652.3548387	6.523548387	103.5483871	2.032258065	1	NA	2	0	0	3	3	0	3	0	0	0	9	2	2	2	2	0
117164	2	58	1	1	2.55	2	50.4	3	205	34	NA	NA	8.4	4	4.1	257	263.425	2.63425	64.25	1.025	1	3	2	1	0	2	2	1	0	1	0	0	7	2	1	2	2	0
92602	2	79	3	3	2.55	2	50.4	3	173	37	NA	NA	8.1	2.9	4.5	361	560.1724138	5.601724138	124.4827586	1.551724138	6	NA	2	0	0	0	1	2	0	0	0	0	3	2	2	2	2	0
111640	1	51	2	1	2.55	2	50.4	3	138	45	60	81	4.5	1.9	4	222	467.3684211	4.673684211	116.8421053	2.105263158	1	3	2	0	1	0	1	0	0	0	0	0	2	2	2	2	2	0
76233	2	54	1	1	2.55	2	50.4	3	181	50	NA	NA	5.4	2.6	4.6	269	475.9230769	4.759230769	103.4615385	1.769230769	1	NA	2	0	0	0	0	0	0	0	0	0	0	2	2	2	2	0
109610	1	78	4	1	2.55	2	50.3	3	165	48	144	88	4.6	1.4	2	263	375.7142857	3.757142857	187.8571429	1.428571429	2	3	2	3	2	3	3	3	1	1	0	3	19	1	2	2	2	0
114877	1	33	1	3	2.55	2	50.3	3	114	30	132	58	5.3	2.6	8	291	895.3846154	8.953846154	111.9230769	3.076923077	NA	NA	1	3	1	3	1	1	0	3	0	1	13	1	2	2	2	0
76599	1	63	4	3	2.55	2	50.3	3	150	41	NA	NA	6.3	3	3.6	289	346.8	3.468	96.33333333	1.2	2	NA	1	2	1	2	1	1	1	1	1	0	10	1	2	2	2	0
63225	2	63	4	5	2.55	2	50.3	3	221	64	151	127	6.2	1.4	3.1	171	378.6428571	3.786428571	122.1428571	2.214285714	2	3	1	0	1	3	1	1	0	0	0	0	6	2	2	2	2	0
111233	1	32	5	5	2.55	2	50.3	3	174	42	63	119	7.6	3.4	9.7	260	741.7647059	7.417647059	76.47058824	2.852941176	2	2	2	1	0	3	0	0	0	0	1	0	5	2	2	2	2	0
116410	2	20	1	3	2.55	2	50.3	3	152	45	95	88	4.1	2.1	5.4	234	601.7142857	6.017142857	111.4285714	2.571428571	1	NA	1	0	0	0	0	0	0	0	0	0	0	2	2	2	2	0
111378	2	63	1	4	2.55	2	50.23	3	204	35	238	121	7.1	2.3	5.3	273	629.0869565	6.290869565	118.6956522	2.304347826	1	NA	2	0	1	0	1	0	0	0	0	0	2	2	2	2	2	0
83432	1	62	3	5	2.55	2	50.22	3	238	60	NA	NA	7.1	3.6	2.2	353	215.7222222	2.157222222	98.05555556	0.611111111	2	NA	2	0	0	0	1	0	0	0	0	0	1	2	2	2	2	0
109712	1	46	4	3	2.55	2	50.2	3	134	31	153	72	7.3	2	6.4	239	764.8	7.648	119.5	3.2	NA	NA	2	0	0	1	1	0	1	0	0	0	3	2	2	2	2	0
61625	1	73	3	5	2.55	2	50.2	3	201	55	133	119	7.4	2.4	5.3	270	596.25	5.9625	112.5	2.208333333	6	3	2	0	0	0	1	0	0	0	0	0	1	2	2	2	2	0
43399	2	58	4	3	2.55	2	50.2	3	197	52	NA	NA	5.7	1.5	3.9	195	507	5.07	130	2.6	2	NA	2	0	0	0	0	1	0	0	0	0	1	2	2	2	2	0
46315	2	76	3	4	2.55	2	50.2	3	173	48	NA	NA	7	1.9	3.2	181	304.8421053	3.048421053	95.26315789	1.684210526	NA	2	2	0	0	0	0	0	0	0	0	0	0	2	2	2	2	0
57681	2	51	4	5	2.55	2	50.19	3	221	40	217	138	7.4	3.5	5.3	195	295.2857143	2.952857143	55.71428571	1.514285714	3	3	2	0	0	0	2	1	1	0	0	0	4	2	2	2	2	0
47366	2	52	4	4	2.55	2	50.18	3	243	63	NA	NA	6.3	3.1	4	321	414.1935484	4.141935484	103.5483871	1.290322581	NA	NA	2	0	1	1	1	0	0	3	3	1	10	1	2	2	2	0
52166	2	60	2	1	2.55	2	50.13	3	277	40	605	NA	8.3	1.6	6.6	302	1245.75	12.4575	188.75	4.125	NA	3	1	0	0	3	3	1	0	0	0	0	7	2	2	2	1	0
92522	2	80	1	1	2.55	2	50.1	3	152	31	NA	NA	11.4	2.1	7	388	1293.333333	12.93333333	184.7619048	3.333333333	NA	NA	2	1	2	3	3	1	2	1	0	0	13	1	2	2	2	0
120052	1	72	3	3	2.55	2	50.1	3	178	49	NA	NA	6.5	2.9	8.6	198	587.1724138	5.871724138	68.27586207	2.965517241	4	1	2	0	0	0	3	0	0	0	0	0	3	2	2	2	2	0
111130	1	34	3	5	2.55	2	50.1	3	204	56	91	130	6	2	6.8	226	768.4	7.684	113	3.4	NA	NA	2	1	0	0	1	0	0	0	0	0	2	2	2	2	2	0
123517	1	37	5	2	2.55	2	50.1	3	208	49	NA	NA	7.4	3.5	4.4	255	320.5714286	3.205714286	72.85714286	1.257142857	NA	2	2	0	0	1	0	0	0	0	0	0	1	2	2	2	2	0
71420	2	54	1	2	2.55	2	50.1	3	177	44	NA	NA	5.8	2.5	12.2	344	1678.72	16.7872	137.6	4.88	NA	NA	2	0	0	0	0	0	0	0	0	0	0	2	2	2	2	0
124092	2	38	3	4	2.55	2	50.1	3	208	54	NA	NA	5.8	3.5	8.1	312	722.0571429	7.220571429	89.14285714	2.314285714	4	NA	1	0	0	0	0	0	0	0	0	0	0	2	2	2	2	0
77610	2	61	3	3	2.55	2	50.1	3	159	41	NA	NA	4.9	2.5	6.1	260	634.4	6.344	104	2.44	3	NA	2	0	0	0	0	0	0	0	0	0	0	2	2	2	2	0
119241	2	54	1	1	2.55	2	50.09	3	260	67	NA	NA	5.3	2.1	3.8	269	486.7619048	4.867619048	128.0952381	1.80952381	1	NA	2	0	0	0	1	0	0	0	0	0	1	2	2	2	2	0
121623	1	63	5	3	2.55	2	50.04	3	205	84	NA	NA	5.7	2	5.2	366	951.6	9.516	183	2.6	2	NA	2	0	1	0	1	1	1	0	0	0	4	2	2	2	2	0
52726	2	56	1	1	2.55	2	50	3	197	62	NA	NA	5	2.6	3.8	220	321.5384615	3.215384615	84.61538462	1.461538462	6	1	2	3	1	2	3	1	3	1	1	3	18	1	2	2	2	0
57064	1	32	2	1	2.55	2	50	3	212	67	NA	NA	6.9	1.9	2.1	184	203.3684211	2.033684211	96.84210526	1.105263158	1	NA	2	0	1	3	3	0	0	0	3	0	10	1	2	2	2	0
47010	2	62	2	3	2.55	2	50	3	169	55	82	98	5.6	1.4	3	330	707.1428571	7.071428571	235.7142857	2.142857143	NA	NA	2	1	1	0	1	1	1	1	0	1	7	2	2	2	2	0
124183	2	33	2	1	2.55	2	50	3	220	40	NA	NA	5.3	3.4	7.8	350	802.9411765	8.029411765	102.9411765	2.294117647	2	NA	1	1	1	0	1	0	1	0	0	0	4	2	2	2	2	0
124000	1	59	3	4	2.55	2	50	3	195	61	NA	NA	5.8	5.5	8.5	255	394.0909091	3.940909091	46.36363636	1.545454545	3	1	2	0	0	0	0	0	0	0	0	0	0	2	2	2	2	0
86454	1	64	1	2	2.55	2	49.9	3	168	39	87	112	5.5	1.7	6.2	263	959.1764706	9.591764706	154.7058824	3.647058824	4	1	2	1	1	2	1	1	2	0	1	0	9	2	2	2	2	0
62891	2	74	4	2	2.55	2	49.9	3	148	43	43	96	5.7	2.3	10	387	1682.608696	16.82608696	168.2608696	4.347826087	3	NA	2	0	1	0	1	1	0	0	0	0	3	2	2	2	2	0
82646	1	56	1	2	2.55	2	49.9	3	206	55	NA	NA	6.6	2.1	2.9	280	386.6666667	3.866666667	133.3333333	1.380952381	1	NA	1	0	0	1	1	1	0	0	0	0	3	2	2	2	2	0
76106	1	39	1	2	2.55	2	49.9	3	156	41	NA	NA	5.7	2.1	5.4	282	725.1428571	7.251428571	134.2857143	2.571428571	2	NA	2	0	0	0	1	1	0	0	0	0	2	2	2	2	2	0
66685	1	29	1	2	2.55	2	49.9	3	120	41	76	64	5.4	2	3.7	280	518	5.18	140	1.85	1	3	1	0	0	0	1	1	0	0	0	0	2	2	2	2	2	0
54463	2	68	3	4	2.55	2	49.9	3	172	72	NA	NA	5.3	2.3	7.4	329	1058.521739	10.58521739	143.0434783	3.217391304	NA	NA	2	0	0	0	0	0	0	0	0	0	0	2	2	2	2	0
54767	2	23	1	1	2.55	2	49.9	3	227	49	NA	NA	7.6	3.5	4	274	313.1428571	3.131428571	78.28571429	1.142857143	2	NA	2	0	0	0	0	0	0	0	0	0	0	2	2	2	2	0
48429	2	73	4	2	2.55	2	49.9	3	NA	NA	NA	NA	NA	2.9	6.3	351	762.5172414	7.625172414	121.0344828	2.172413793	NA	3	1	0	0	3	2	2	0	0	1	0	8	2	2	2	1	0
47026	2	80	3	5	2.55	2	49.84	3	NA	NA	NA	NA	NA	1.7	5.7	251	841.5882353	8.415882353	147.6470588	3.352941176	1	2	2	1	1	3	3	0	3	0	0	0	11	1	2	2	2	0
58853	2	35	3	4	2.55	2	49.83	3	154	45	NA	NA	6.1	2	6.4	349	1116.8	11.168	174.5	3.2	NA	NA	2	0	0	0	0	0	0	0	0	0	0	2	2	2	2	0
81762	2	22	2	2	2.55	2	49.82	3	167	46	95	102	4.7	2.3	2.4	324	338.0869565	3.380869565	140.8695652	1.043478261	NA	NA	2	0	0	0	0	0	0	0	0	0	0	2	2	2	2	0
124205	2	60	2	1	2.55	2	49.8	3	198	56	NA	NA	5.2	2.6	5.1	210	411.9230769	4.119230769	80.76923077	1.961538462	1	3	1	3	2	3	3	1	1	1	0	0	14	1	2	2	2	0
71089	2	32	1	3	2.55	2	49.8	3	219	54	104	144	7	2.2	5.6	290	738.1818182	7.381818182	131.8181818	2.545454545	3	1	2	1	1	2	3	3	1	1	1	0	13	1	2	2	2	0
120837	2	38	1	5	2.55	2	49.8	3	175	37	NA	NA	5.7	3	3.4	283	320.7333333	3.207333333	94.33333333	1.133333333	NA	NA	2	0	1	2	1	3	1	2	0	0	10	1	2	2	2	0
109918	1	66	1	3	2.55	2	49.8	3	230	36	NA	NA	8.5	3	3.7	435	536.5	5.365	145	1.233333333	4	NA	1	2	0	2	3	2	0	0	0	0	9	2	2	2	2	0
68105	2	58	4	4	2.55	2	49.8	3	255	52	NA	NA	7.5	4.8	6.4	302	402.6666667	4.026666667	62.91666667	1.333333333	2	NA	2	0	0	2	2	2	0	0	0	0	6	2	2	2	2	0
44492	2	68	3	2	2.55	2	49.8	3	154	45	NA	NA	7.1	2.5	5.2	223	463.84	4.6384	89.2	2.08	4	NA	2	0	0	2	1	2	0	0	0	0	5	2	2	2	2	0
62517	1	80	3	1	2.55	2	49.8	3	240	49	NA	NA	9.8	3.6	4	365	405.5555556	4.055555556	101.3888889	1.111111111	NA	NA	2	0	0	0	2	0	0	0	0	0	2	2	2	2	2	0
93012	1	27	1	2	2.55	2	49.8	3	216	52	NA	NA	5.2	1	8.3	176	1460.8	14.608	176	8.3	NA	1	1	0	0	0	0	0	0	0	0	1	1	2	2	2	2	0
87776	2	48	2	1	2.55	2	49.8	3	212	78	56	123	6.1	2.1	5.5	284	743.8095238	7.438095238	135.2380952	2.619047619	NA	NA	2	0	0	0	1	0	0	0	0	0	1	2	2	2	2	0
83183	1	76	1	2	2.55	2	49.8	3	189	42	133	120	6	1.7	4	189	444.7058824	4.447058824	111.1764706	2.352941176	1	NA	2	0	0	0	0	0	0	0	0	0	0	2	2	2	2	0
54042	1	49	1	2	2.55	2	49.76	3	220	36	NA	NA	5.2	4.2	2.5	297	176.7857143	1.767857143	70.71428571	0.595238095	NA	NA	2	3	0	0	3	3	0	0	0	0	9	2	2	2	2	0
42527	2	53	2	2	2.55	2	49.75	3	258	77	81	165	6.5	2.4	3.2	226	301.3333333	3.013333333	94.16666667	1.333333333	NA	NA	2	0	1	0	1	0	0	1	0	0	3	2	2	2	2	0
50167	1	42	1	1	2.55	2	49.7	3	212	41	NA	NA	5.5	1.6	6.9	203	875.4375	8.754375	126.875	4.3125	1	1	2	3	2	1	3	3	0	1	2	0	15	1	2	2	1	1
54464	2	46	3	1	2.55	2	49.7	3	119	37	NA	NA	10	3.8	6.8	348	622.7368421	6.227368421	91.57894737	1.789473684	NA	NA	2	0	1	2	1	0	0	0	0	0	4	2	2	2	2	0
52312	1	24	3	3	2.55	2	49.7	3	154	41	NA	NA	4.7	3.4	8.1	327	779.0294118	7.790294118	96.17647059	2.382352941	1	1	2	0	0	1	1	1	0	0	0	0	3	2	2	2	2	0
86692	1	80	4	1	2.55	2	49.7	3	146	59	123	62	6.2	3.1	6.6	337	717.483871	7.17483871	108.7096774	2.129032258	NA	NA	2	0	0	0	1	1	1	0	0	0	3	2	2	2	2	0
90461	2	37	4	4	2.55	2	49.7	3	182	55	92	109	6.6	1.7	4.7	273	754.7647059	7.547647059	160.5882353	2.764705882	2	3	1	0	0	1	1	0	0	0	0	0	2	2	1	1	2	0
113658	2	37	1	2	2.55	2	49.7	3	231	48	NA	NA	9	2.5	9.5	284	1079.2	10.792	113.6	3.8	1	NA	2	0	0	0	1	0	0	0	0	0	1	2	2	2	2	0
109785	1	48	4	4	2.55	2	49.68	3	193	39	201	114	8.9	4.6	4.3	412	385.1304348	3.851304348	89.56521739	0.934782609	NA	NA	2	0	0	0	0	0	0	0	0	0	0	2	2	2	2	0
48844	1	62	3	4	2.55	2	49.62	3	141	36	NA	NA	10.9	1.9	4.8	234	591.1578947	5.911578947	123.1578947	2.526315789	2	NA	2	0	0	1	1	0	0	0	0	0	2	2	2	2	2	0
88919	2	68	5	4	2.55	2	49.61	3	160	43	NA	NA	5.7	1.6	2.7	203	342.5625	3.425625	126.875	1.6875	NA	NA	2	0	0	0	0	0	0	0	0	0	0	2	2	2	2	0
79764	2	69	3	3	2.55	2	49.6	3	192	50	NA	NA	5.6	2.7	8.5	308	969.6296296	9.696296296	114.0740741	3.148148148	1	NA	2	1	0	3	3	3	1	1	1	0	13	1	2	2	2	0
116707	2	65	4	3	2.55	2	49.6	3	151	48	116	80	3.9	3.5	8	234	534.8571429	5.348571429	66.85714286	2.285714286	NA	3	1	0	2	3	3	3	0	0	2	0	13	1	2	2	2	0
80900	1	66	1	4	2.55	2	49.6	3	132	36	NA	NA	10.9	0.8	4.3	175	940.625	9.40625	218.75	5.375	1	NA	1	2	1	2	2	1	1	1	0	1	11	1	1	2	2	0
76276	1	42	1	4	2.55	2	49.6	3	211	44	NA	NA	7.5	3	5	210	350	3.5	70	1.666666667	2	1	2	0	3	1	1	1	0	0	0	0	6	2	2	2	2	0
123354	2	34	4	3	2.55	2	49.6	3	188	61	NA	NA	4.2	2	5	213	532.5	5.325	106.5	2.5	NA	NA	2	0	0	1	1	1	0	0	0	0	3	2	2	2	2	0
79634	1	43	5	5	2.55	2	49.6	3	194	39	222	111	7.2	2.5	6.1	221	539.24	5.3924	88.4	2.44	NA	NA	2	0	0	0	1	1	0	0	0	0	2	2	2	2	2	0
56772	1	30	1	1	2.55	2	49.6	3	180	66	NA	NA	4.1	3.3	2.9	301	264.5151515	2.645151515	91.21212121	0.878787879	NA	NA	2	0	0	0	1	0	0	0	0	0	1	2	2	2	2	0
59707	1	72	3	2	2.55	2	49.59	3	140	54	NA	NA	4.1	2.2	2.9	261	344.0454545	3.440454545	118.6363636	1.318181818	3	NA	2	0	0	0	0	0	0	0	0	0	0	2	2	2	2	0
59356	1	32	1	3	2.55	2	49.55	3	207	36	186	134	5.3	3.7	8	194	419.4594595	4.194594595	52.43243243	2.162162162	5	1	2	0	0	0	0	0	0	0	0	0	0	2	2	2	2	0
56098	2	33	5	4	2.55	2	49.52	3	160	33	255	76	6.9	2.4	6.3	278	729.75	7.2975	115.8333333	2.625	12	NA	2	0	0	1	0	0	0	0	0	0	1	2	2	2	2	0
61163	2	48	2	7	2.55	2	49.5	3	157	42	NA	NA	4.7	3.8	7.5	256	505.2631579	5.052631579	67.36842105	1.973684211	1	1	2	2	1	3	3	3	3	0	3	0	18	1	2	2	2	0
56510	1	66	1	1	2.55	2	49.5	3	177	41	113	113	3.2	2	6.1	236	719.8	7.198	118	3.05	NA	NA	1	3	0	0	3	1	0	0	0	0	7	2	1	2	2	0
68099	2	35	1	1	2.55	2	49.5	3	166	65	NA	NA	6.6	1	3.5	206	721	7.21	206	3.5	1	NA	2	0	0	3	1	0	0	0	0	0	4	2	1	2	2	0
79302	2	46	4	4	2.55	2	49.5	3	221	42	NA	NA	5.5	3.5	2.8	209	167.2	1.672	59.71428571	0.8	2	1	2	0	0	1	1	2	0	0	0	0	4	2	2	2	2	0
118104	2	65	4	3	2.55	2	49.5	3	156	51	109	83	6.1	1.2	5.3	316	1395.666667	13.95666667	263.3333333	4.416666667	1	NA	1	0	0	1	1	1	0	0	0	0	3	2	2	2	2	0
118990	2	56	4	2	2.55	2	49.5	3	183	39	150	114	6.2	2.6	4.9	297	559.7307692	5.597307692	114.2307692	1.884615385	1	NA	2	0	0	0	0	0	0	0	0	0	0	2	2	2	2	0
84556	1	68	1	1	2.55	2	49.47	3	290	59	NA	NA	6	2.2	8.3	242	913	9.13	110	3.772727273	NA	NA	2	1	1	0	1	1	0	1	0	0	5	2	2	2	2	0
119743	1	28	5	2	2.55	2	49.47	3	181	57	NA	NA	4.9	2.1	3.7	274	482.7619048	4.827619048	130.4761905	1.761904762	NA	NA	2	0	0	0	0	0	0	0	0	0	0	2	2	2	2	0
85634	1	46	5	5	2.55	2	49.46	3	145	37	87	91	5.9	1.4	7.1	211	1070.071429	10.70071429	150.7142857	5.071428571	NA	3	2	0	0	1	1	1	0	0	0	0	3	2	2	2	2	0
112071	2	57	1	2	2.55	2	49.4	3	153	37	NA	NA	9.2	2	5	271	677.5	6.775	135.5	2.5	1	3	1	0	2	2	1	0	3	0	1	2	11	1	1	2	1	1
46313	1	40	1	3	2.55	2	49.4	3	144	36	131	82	7	3.1	8.9	320	918.7096774	9.187096774	103.2258065	2.870967742	8	2	2	3	3	3	3	2	3	0	1	0	18	1	2	2	2	0
49433	1	60	3	3	2.55	2	49.4	3	225	63	NA	NA	4.5	2.5	6.7	218	584.24	5.8424	87.2	2.68	NA	NA	2	0	0	3	3	3	1	0	0	0	10	1	2	2	2	0
64360	2	54	1	1	2.55	2	49.4	3	201	43	150	128	8.6	1.4	7.5	275	1473.214286	14.73214286	196.4285714	5.357142857	2	3	2	1	0	3	2	0	0	1	0	0	7	2	2	2	2	0
122293	2	64	4	9	2.55	2	49.4	3	269	35	107	213	5.6	2.4	9.6	255	1020	10.2	106.25	4	NA	NA	2	0	0	3	0	3	0	0	0	0	6	2	2	2	2	0
114087	1	44	2	5	2.55	2	49.4	3	135	37	267	45	9.1	2.5	6.4	275	704	7.04	110	2.56	2	NA	1	1	0	0	2	0	0	0	0	0	3	2	1	2	2	0
76493	1	38	4	3	2.55	2	49.4	3	229	48	NA	NA	3.3	2.8	5.8	357	739.5	7.395	127.5	2.071428571	NA	1	2	0	0	0	1	1	0	0	0	0	2	2	2	2	2	0
48256	2	77	3	5	2.55	2	49.4	3	93	44	NA	NA	7	0.7	3.8	187	1015.142857	10.15142857	267.1428571	5.428571429	2	3	1	0	0	1	0	0	0	0	0	0	1	2	2	2	2	0
44104	2	80	3	4	2.55	2	49.4	3	147	43	97	85	7.4	2.4	2.2	198	181.5	1.815	82.5	0.916666667	2	1	2	0	0	0	0	0	0	0	0	0	0	2	2	2	2	0
60989	1	48	2	1	2.55	2	49.4	3	161	35	113	103	10.1	2.1	5	175	416.6666667	4.166666667	83.33333333	2.380952381	2	NA	1	0	0	3	1	0	0	0	1	0	5	2	2	2	1	0
50052	2	64	3	4	2.55	2	49.36	3	233	59	173	139	8	3.1	3.7	316	377.1612903	3.771612903	101.9354839	1.193548387	NA	NA	2	0	0	1	0	0	0	0	0	0	1	2	2	2	2	0
113874	1	43	2	2	2.55	2	49.3	3	211	54	100	137	6.3	2.9	3.6	426	528.8275862	5.288275862	146.8965517	1.24137931	2	NA	2	1	1	0	0	0	0	0	0	0	2	2	2	2	2	0
79125	2	48	4	4	2.55	2	49.3	3	181	52	48	119	5.6	1.8	3.1	224	385.7777778	3.857777778	124.4444444	1.722222222	2	NA	1	0	0	1	1	0	0	0	0	0	2	2	2	2	2	0
90413	2	79	2	2	2.55	2	49.3	3	196	50	51	136	7.6	1.1	2.3	294	614.7272727	6.147272727	267.2727273	2.090909091	2	NA	2	0	0	0	0	0	0	0	0	0	0	2	2	2	2	0
116684	1	21	3	3	2.55	2	49.24	3	202	40	NA	NA	6.3	3	6.3	317	665.7	6.657	105.6666667	2.1	NA	1	2	0	0	0	0	0	0	0	0	0	0	2	2	2	2	0
47550	2	36	1	1	2.55	2	49.2	3	183	46	NA	NA	6	2.3	7.3	259	822.0434783	8.220434783	112.6086957	3.173913043	1	NA	1	1	1	1	1	2	1	0	0	0	7	2	2	2	2	0
90886	1	35	1	1	2.55	2	49.2	3	166	46	198	80	7.6	3.9	5.5	375	528.8461538	5.288461538	96.15384615	1.41025641	2	1	1	1	1	1	1	0	3	0	0	0	7	2	2	2	2	0
91558	1	80	3	4	2.55	2	49.2	3	164	54	NA	NA	6.4	3.3	7	277	587.5757576	5.875757576	83.93939394	2.121212121	1	NA	2	0	0	0	1	0	0	0	0	0	1	2	2	2	2	0
113455	1	61	1	1	2.55	2	49.2	3	165	46	56	108	5.1	3.5	3.5	273	273	2.73	78	1	2	2	2	0	0	0	1	0	0	0	0	0	1	2	2	2	2	0
44004	1	51	4	5	2.55	2	49.2	3	181	43	NA	NA	5.7	2.3	8.4	416	1519.304348	15.19304348	180.8695652	3.652173913	1	NA	1	0	0	0	0	0	0	0	0	0	0	2	2	1	2	0
73733	2	23	1	3	2.55	2	49.2	3	196	47	94	130	7.5	3.2	5.7	348	619.875	6.19875	108.75	1.78125	4	1	2	0	0	0	0	0	0	0	0	0	0	2	2	2	2	0
112718	1	59	3	5	2.55	2	49.2	3	179	48	NA	NA	5.4	2.7	5.6	210	435.5555556	4.355555556	77.77777778	2.074074074	6	3	2	0	0	0	0	0	0	0	0	0	0	2	2	2	2	0
49307	2	64	3	5	2.55	2	49.2	3	296	48	NA	NA	5.8	2.2	2.7	241	295.7727273	2.957727273	109.5454545	1.227272727	NA	3	1	0	0	0	0	0	0	0	0	0	0	2	2	2	2	0
63269	2	80	3	1	2.55	2	49.2	3	230	76	53	143	5.7	1.9	1.8	235	222.6315789	2.226315789	123.6842105	0.947368421	NA	3	2	0	0	0	0	0	0	0	0	0	0	2	2	2	2	0
110886	1	64	3	3	2.55	2	49.16	3	NA	NA	NA	NA	NA	3.2	2.7	128	108	1.08	40	0.84375	2	NA	2	0	0	0	0	0	0	0	0	0	0	2	2	2	2	0
87210	1	80	3	5	2.55	2	49.13	3	214	41	162	141	5.1	2.3	7.9	241	827.7826087	8.277826087	104.7826087	3.434782609	1	1	2	2	3	0	3	1	3	2	3	0	17	1	1	2	2	0
57808	2	50	2	1	2.55	2	49.13	3	215	43	252	122	6.4	2.2	3.7	202	339.7272727	3.397272727	91.81818182	1.681818182	1	3	2	0	0	1	1	0	0	0	0	0	2	2	2	2	2	0
49431	1	20	1	2	2.55	2	49.11	3	168	23	295	86	NA	2	3.9	240	468	4.68	120	1.95	NA	NA	3	1	0	3	0	0	0	0	0	0	4	2	2	2	2	0
42260	1	59	3	1	2.55	2	49.1	3	177	47	98	110	5	1.7	3.4	261	522	5.22	153.5294118	2	NA	NA	2	1	2	2	2	3	1	1	1	0	13	1	2	2	2	0
57587	1	47	1	3	2.55	2	49.1	3	158	36	219	78	11.1	2	9.8	341	1670.9	16.709	170.5	4.9	1	NA	1	1	1	0	1	1	1	0	0	0	5	2	2	2	2	0
46635	2	33	3	4	2.55	2	49.1	3	177	47	193	91	4.9	2.7	6	301	668.8888889	6.688888889	111.4814815	2.222222222	1	1	2	0	0	3	0	2	0	0	0	0	5	2	2	2	2	0
117230	2	65	5	4	2.55	2	49.1	3	190	51	137	112	6.2	2.5	6.1	350	854	8.54	140	2.44	3	NA	2	0	0	1	0	1	0	0	0	0	2	2	2	2	2	0
62251	2	51	5	4	2.55	2	49.1	3	132	47	NA	NA	4.5	2.7	4.8	296	526.2222222	5.262222222	109.6296296	1.777777778	2	3	2	0	0	0	1	1	0	0	0	0	2	2	2	2	2	0
82780	2	28	5	3	2.55	2	49.05	3	266	50	221	172	6.1	1.5	4.9	295	963.6666667	9.636666667	196.6666667	3.266666667	1	1	2	0	0	0	3	2	0	1	0	0	6	2	2	2	2	0
77300	1	24	2	4	2.55	2	49.03	3	229	62	87	150	8.8	2.2	4.5	366	748.6363636	7.486363636	166.3636364	2.045454545	NA	NA	2	1	1	1	1	2	0	0	0	0	6	2	2	2	2	0
120418	1	23	2	4	2.55	2	49.01	3	147	53	NA	NA	5.1	2.3	6.4	232	645.5652174	6.455652174	100.8695652	2.782608696	NA	NA	1	1	1	3	3	1	1	0	0	0	10	1	2	2	2	0
84319	2	57	3	5	2.55	2	49	3	210	51	NA	NA	4.2	2.4	5.2	228	494	4.94	95	2.166666667	NA	3	1	0	3	3	2	3	3	0	2	0	16	1	2	2	2	0
69976	1	61	2	4	2.55	2	49	3	222	43	NA	NA	7.9	3.4	7	366	753.5294118	7.535294118	107.6470588	2.058823529	1	1	2	1	1	0	3	3	0	0	0	0	8	2	2	2	2	0
111632	1	50	5	5	2.55	2	49	3	238	49	NA	NA	6	3.9	6.4	198	324.9230769	3.249230769	50.76923077	1.641025641	NA	1	2	2	2	0	2	0	1	0	0	0	7	2	1	1	2	0
63593	1	77	3	4	2.55	2	49	3	169	49	64	107	6.3	2.3	6.4	311	865.3913043	8.653913043	135.2173913	2.782608696	NA	NA	2	0	0	1	1	0	2	0	0	0	4	2	2	2	2	0
115170	1	66	4	5	2.55	2	49	3	190	50	119	116	6.6	3.7	6.9	338	630.3243243	6.303243243	91.35135135	1.864864865	1	3	2	0	0	1	0	2	0	0	0	0	3	2	2	2	2	0
116911	1	63	4	4	2.55	2	49	3	198	51	42	139	7.3	1.4	4.7	355	1191.785714	11.91785714	253.5714286	3.357142857	1	NA	2	0	0	0	1	0	0	0	0	0	1	2	2	2	2	0
48796	2	77	3	2	2.55	2	49	3	204	46	64	145	3.6	2.9	5.9	241	490.3103448	4.903103448	83.10344828	2.034482759	2	2	2	0	0	0	0	0	0	1	0	0	1	2	2	2	2	0
113407	2	61	4	3	2.55	2	49	3	223	49	NA	NA	5.5	1.8	3.2	248	440.8888889	4.408888889	137.7777778	1.777777778	NA	3	2	0	0	0	0	0	0	0	0	0	0	2	2	2	2	0
45083	1	68	2	4	2.55	2	49	3	139	41	150	68	4.5	2.2	3.5	176	280	2.8	80	1.590909091	10	3	1	0	0	0	0	0	0	0	0	0	0	2	2	2	2	0
54008	1	57	4	5	2.55	2	48.99	3	209	84	66	112	6.4	2.1	5.3	231	583	5.83	110	2.523809524	1	1	1	2	2	2	2	0	0	0	2	0	10	1	2	2	2	0
47773	1	34	4	3	2.55	2	48.97	3	204	43	81	145	4.7	2.2	5.1	297	688.5	6.885	135	2.318181818	NA	1	2	3	3	3	3	3	3	3	2	1	24	1	2	2	2	0
59773	1	26	4	4	2.55	2	48.94	3	176	39	124	112	6.7	1.7	2.7	479	760.7647059	7.607647059	281.7647059	1.588235294	NA	NA	1	1	1	2	2	1	0	0	0	1	8	2	2	2	2	0
50711	1	69	2	1	2.55	2	48.92	3	204	29	NA	NA	7.2	1.3	3.6	238	659.0769231	6.590769231	183.0769231	2.769230769	8	1	3	2	0	3	3	3	0	0	3	0	14	1	2	2	2	0
64000	1	31	4	3	2.55	2	48.91	3	196	41	NA	NA	3.5	3.4	4.5	280	370.5882353	3.705882353	82.35294118	1.323529412	2	NA	2	0	1	1	1	0	0	0	0	0	3	2	2	2	2	0
111513	1	66	2	1	2.55	2	48.9	3	195	54	NA	NA	11.1	0.8	2.4	92	276	2.76	115	3	NA	NA	2	2	2	3	3	3	3	2	0	0	18	1	2	2	2	0
35628	2	28	1	3	2.55	2	48.9	3	196	47	NA	NA	6.7	3.5	5.5	282	443.1428571	4.431428571	80.57142857	1.571428571	NA	NA	2	1	3	1	3	2	0	2	2	3	17	1	2	2	2	0
120802	1	23	3	4	2.55	2	48.9	3	196	59	NA	NA	4.2	2.7	2.2	287	233.8518519	2.338518519	106.2962963	0.814814815	NA	NA	3	2	2	2	3	3	0	2	0	0	14	1	2	2	2	0
122269	2	70	3	4	2.55	2	48.9	3	132	33	157	68	7.3	0.9	7.8	204	1768	17.68	226.6666667	8.666666667	NA	3	2	3	1	0	0	0	1	2	0	0	7	2	1	1	2	0
73598	1	20	1	2	2.55	2	48.9	3	197	43	212	112	5.1	2.8	4.7	273	458.25	4.5825	97.5	1.678571429	2	NA	2	0	0	2	1	0	0	0	0	0	3	2	2	2	2	0
109545	2	36	5	3	2.55	2	48.9	3	188	46	86	125	5.3	2.8	8.1	340	983.5714286	9.835714286	121.4285714	2.892857143	NA	1	2	0	0	1	0	0	0	1	0	0	2	2	2	2	2	0
120145	1	31	4	3	2.55	2	48.9	3	182	35	146	118	7.6	1.8	6.5	235	848.6111111	8.486111111	130.5555556	3.611111111	1	NA	2	0	0	1	1	0	0	0	0	0	2	2	2	2	2	0
45606	1	30	1	1	2.55	2	48.9	3	200	51	NA	NA	7.9	1.8	1.9	154	162.5555556	1.625555556	85.55555556	1.055555556	1	NA	2	0	0	1	1	0	0	0	0	0	2	2	2	2	2	0
91194	2	50	5	2	2.55	2	48.9	3	157	41	87	99	8.2	2.9	7	382	922.0689655	9.220689655	131.7241379	2.413793103	NA	NA	2	0	0	0	0	0	0	0	0	0	0	2	1	2	2	0
92614	1	43	3	4	2.55	2	48.9	3	169	48	54	110	7.3	2.6	4.5	249	430.9615385	4.309615385	95.76923077	1.730769231	NA	NA	2	0	0	0	0	0	0	0	0	0	0	2	2	2	2	0
68134	1	32	1	4	2.55	2	48.87	3	213	38	NA	NA	4.8	2.5	6.8	274	745.28	7.4528	109.6	2.72	3	NA	2	0	0	1	1	0	1	0	0	0	3	2	2	2	2	0
66022	2	35	4	5	2.55	2	48.86	3	197	37	NA	NA	5.2	2.1	5.2	228	564.5714286	5.645714286	108.5714286	2.476190476	6	2	2	0	0	0	0	0	0	0	0	0	0	2	2	2	2	0
109926	2	45	4	5	2.55	2	48.84	3	175	39	NA	NA	4.2	2.9	4.1	259	366.1724138	3.661724138	89.31034483	1.413793103	NA	NA	2	1	1	1	1	2	1	0	0	1	8	2	2	2	2	0
114791	2	59	2	1	2.55	2	48.8	3	231	44	NA	NA	5.5	3.5	4.4	376	472.6857143	4.726857143	107.4285714	1.257142857	1	3	2	3	3	3	3	3	3	2	0	1	21	1	2	2	2	0
110482	1	77	3	1	2.55	2	48.8	3	164	36	112	106	6.1	1.4	6.1	249	1084.928571	10.84928571	177.8571429	4.357142857	1	2	2	1	1	1	1	2	1	0	0	0	7	2	2	2	2	0
43344	2	59	2	1	2.55	2	48.8	3	155	24	NA	NA	4.9	1.5	7.8	223	1159.6	11.596	148.6666667	5.2	NA	3	1	0	0	1	3	2	0	0	0	0	6	2	2	2	2	0
53265	2	38	4	2	2.55	2	48.8	3	179	58	NA	NA	8.3	4.3	5.5	296	378.6046512	3.786046512	68.8372093	1.279069767	1	NA	2	0	0	1	1	0	0	0	0	0	2	2	2	2	2	0
57433	1	30	1	2	2.55	2	48.8	3	183	34	157	118	8.2	2	6.7	399	1336.65	13.3665	199.5	3.35	NA	3	1	0	0	0	0	0	0	0	0	0	0	2	2	2	2	0
33871	2	62	4	2	2.55	2	48.8	3	194	39	123	130	8.2	1.9	5.9	242	751.4736842	7.514736842	127.3684211	3.105263158	NA	NA	2	0	0	0	0	0	0	0	0	0	0	2	2	2	2	0
47492	1	80	3	4	2.55	2	48.8	3	228	61	119	143	5.5	3	3.5	179	208.8333333	2.088333333	59.66666667	1.166666667	NA	2	1	0	0	0	0	0	0	0	0	0	0	2	2	2	1	0
110578	1	66	4	4	2.55	2	48.79	3	99	43	112	34	4.4	2.2	4.5	141	288.4090909	2.884090909	64.09090909	2.045454545	1	1	1	1	0	2	2	0	0	0	0	0	5	2	2	2	1	0
85261	1	62	4	3	2.55	2	48.74	3	186	55	106	110	5.5	3.1	5.6	451	814.7096774	8.147096774	145.483871	1.806451613	2	NA	2	2	1	2	3	2	0	0	0	0	10	1	2	2	2	0
121976	1	50	5	4	2.55	2	48.7	3	168	39	NA	NA	6.5	2.9	8.4	331	958.7586207	9.587586207	114.137931	2.896551724	NA	NA	1	1	1	3	3	1	3	3	1	0	16	1	2	2	2	0
87665	2	44	1	2	2.55	2	48.7	3	194	65	89	111	5.7	2.6	3.8	173	252.8461538	2.528461538	66.53846154	1.461538462	NA	NA	1	0	0	0	0	2	0	3	2	0	7	2	2	2	2	0
74432	1	60	4	3	2.55	2	48.7	3	182	70	66	99	5.4	2.4	3.9	309	502.125	5.02125	128.75	1.625	1	NA	2	0	1	0	2	2	0	0	0	0	5	2	2	2	2	0
113179	2	55	1	1	2.55	2	48.7	3	162	54	NA	NA	3.2	2.3	3.9	244	413.7391304	4.137391304	106.0869565	1.695652174	1	NA	1	0	0	0	0	3	1	0	0	0	4	2	2	2	2	0
124759	2	33	1	3	2.55	2	48.7	3	139	34	120	81	6.4	1.3	5.2	306	1224	12.24	235.3846154	4	NA	NA	2	0	0	1	0	0	0	0	1	0	2	2	2	2	2	0
118676	1	52	1	3	2.55	2	48.7	3	176	49	100	107	6.2	1.8	4	154	342.2222222	3.422222222	85.55555556	2.222222222	6	NA	2	0	0	0	1	1	0	0	0	0	2	2	2	2	2	0
113773	1	68	3	5	2.55	2	48.7	3	185	47	49	128	5	2.4	8	352	1173.333333	11.73333333	146.6666667	3.333333333	NA	NA	2	0	0	0	0	0	0	0	0	0	0	2	2	2	2	0
51244	2	29	1	3	2.55	2	48.7	3	195	46	NA	NA	3.9	2.3	3.6	300	469.5652174	4.695652174	130.4347826	1.565217391	2	NA	2	0	0	0	0	0	0	0	0	0	0	2	2	2	2	0
87985	1	66	4	4	2.55	2	48.68	3	167	35	126	107	7.3	2	3.5	292	511	5.11	146	1.75	2	NA	2	0	0	0	1	0	0	0	0	0	1	2	2	2	2	0
39084	1	79	3	3	2.55	2	48.66	3	163	59	NA	NA	6.2	3	6.1	427	868.2333333	8.682333333	142.3333333	2.033333333	1	NA	2	1	0	0	2	3	1	0	0	0	7	2	2	2	2	0
58908	2	80	3	5	2.55	2	48.64	3	211	44	293	108	5.5	1.8	6.7	328	1220.888889	12.20888889	182.2222222	3.722222222	3	NA	2	0	0	1	1	0	0	0	0	0	2	2	2	2	2	0
56990	1	36	1	3	2.55	2	48.61	3	205	33	NA	NA	9.6	3.2	5.9	294	542.0625	5.420625	91.875	1.84375	NA	NA	2	0	2	2	1	0	2	3	1	1	12	1	2	2	2	0
44298	1	61	4	2	2.55	2	48.6	3	233	52	109	159	4.6	1.5	6.3	269	1129.8	11.298	179.3333333	4.2	NA	NA	2	1	3	1	1	2	1	1	0	1	11	1	2	2	2	0
80096	2	57	2	1	2.55	2	48.6	3	267	50	NA	NA	7.4	2.9	6	259	535.862069	5.35862069	89.31034483	2.068965517	1	3	2	1	1	1	1	1	1	0	0	0	6	2	1	2	2	0
111673	2	25	3	3	2.55	2	48.6	3	126	46	40	72	6.9	2.1	3.8	240	434.2857143	4.342857143	114.2857143	1.80952381	2	1	2	0	0	1	0	0	0	2	0	0	3	2	2	2	2	0
121494	1	80	3	4	2.55	2	48.6	3	138	44	NA	NA	7.1	2.6	6.7	377	971.5	9.715	145	2.576923077	1	3	2	0	0	0	0	0	0	0	0	0	0	2	2	2	2	0
75787	1	72	3	3	2.55	2	48.6	3	192	74	NA	NA	6.5	1.8	4.8	350	933.3333333	9.333333333	194.4444444	2.666666667	NA	NA	2	0	0	0	0	0	0	0	0	0	0	2	2	2	2	0
89129	2	78	3	4	2.55	2	48.6	3	165	44	NA	NA	5.7	3.6	9.3	345	891.25	8.9125	95.83333333	2.583333333	2	NA	1	0	0	0	0	0	0	0	0	0	0	2	2	2	2	0
86524	2	21	1	1	2.55	2	48.6	3	156	45	NA	NA	5.2	3	4.8	282	451.2	4.512	94	1.6	NA	NA	2	0	0	0	0	0	0	0	0	0	0	2	2	2	2	0
86741	2	77	4	4	2.55	2	48.57	3	227	52	156	144	7.2	2	3.7	236	436.6	4.366	118	1.85	NA	NA	2	1	0	0	1	0	0	1	0	0	3	2	1	2	2	0
75771	1	70	3	2	2.55	2	48.56	3	209	41	NA	NA	7.1	2.9	5.2	310	555.862069	5.55862069	106.8965517	1.793103448	3	3	2	0	0	0	0	0	0	0	0	0	0	2	2	2	2	0
123948	1	50	5	3	2.55	2	48.54	3	161	40	133	94	5.4	2.6	6	408	941.5384615	9.415384615	156.9230769	2.307692308	NA	NA	2	0	1	0	1	1	0	0	0	0	3	2	2	2	2	0
124226	1	55	4	5	2.55	2	48.53	3	219	38	227	136	9.2	2.4	4.1	253	432.2083333	4.322083333	105.4166667	1.708333333	4	NA	2	0	1	0	0	0	1	0	0	0	2	2	2	2	2	0
61380	1	74	1	1	2.55	2	48.5	3	250	66	131	158	4.3	1.7	4.9	168	484.2352941	4.842352941	98.82352941	2.882352941	NA	NA	2	3	3	0	0	0	3	0	3	0	12	1	2	2	2	0
43382	2	46	3	5	2.55	2	48.5	3	164	43	NA	NA	7.1	2.8	6.6	253	596.3571429	5.963571429	90.35714286	2.357142857	NA	NA	3	3	0	3	3	0	0	0	0	0	9	2	2	2	2	0
47281	1	49	3	4	2.55	2	48.5	3	131	29	249	52	4.4	3.6	8.9	189	467.25	4.6725	52.5	2.472222222	NA	1	1	0	0	3	1	3	0	0	0	0	7	2	2	1	2	0
48074	1	21	2	3	2.55	2	48.5	3	162	34	NA	NA	6.9	3.2	7.4	264	610.5	6.105	82.5	2.3125	NA	NA	2	1	0	1	2	0	0	0	1	0	5	2	2	2	2	0
122889	2	53	5	3	2.55	2	48.5	3	173	39	NA	NA	8.7	3.7	6.3	390	664.0540541	6.640540541	105.4054054	1.702702703	NA	1	2	0	0	0	1	0	0	0	0	0	1	2	2	2	1	0
82139	2	39	1	2	2.55	2	48.48	3	215	49	230	120	8	1.9	4.7	251	620.8947368	6.208947368	132.1052632	2.473684211	NA	3	2	0	1	0	1	0	1	0	0	0	3	2	2	2	2	0
74679	1	39	1	1	2.55	2	48.47	3	138	47	55	80	4.2	2.1	2.1	416	416	4.16	198.0952381	1	3	NA	2	0	0	1	0	0	0	0	0	0	1	2	2	2	2	0
112563	2	44	4	4	2.55	2	48.47	3	236	50	219	142	6.3	2.4	4.7	302	591.4166667	5.914166667	125.8333333	1.958333333	NA	NA	2	0	0	0	0	0	0	0	0	0	0	2	2	2	2	0
82677	2	80	1	3	2.55	2	48.45	3	226	52	115	151	5	3.4	6.4	299	562.8235294	5.628235294	87.94117647	1.882352941	1	NA	2	1	1	3	3	2	1	0	0	0	11	1	2	2	2	0
70828	1	26	3	4	2.55	2	48.43	3	188	31	NA	NA	6.7	2.5	8.1	225	729	7.29	90	3.24	3	1	2	0	1	2	1	2	0	0	0	0	6	2	2	1	2	0
55313	2	73	3	3	2.55	2	48.42	3	230	41	NA	NA	5	2.4	7.8	314	1020.5	10.205	130.8333333	3.25	3	NA	2	1	0	1	2	1	1	0	0	0	6	2	2	2	2	0
41127	2	70	4	2	2.55	2	48.4	3	97	53	35	37	3.6	1.3	3.4	241	630.3076923	6.303076923	185.3846154	2.615384615	12	NA	1	3	3	3	3	3	3	2	0	3	23	1	2	9	2	0
57832	2	49	1	1	2.55	2	48.4	3	194	39	105	134	6.6	2	6.6	240	792	7.92	120	3.3	2	1	2	3	2	2	1	1	2	2	1	1	15	1	2	2	2	0
55665	2	53	2	1	2.55	2	48.4	3	164	48	78	100	3.4	1.8	1.7	272	256.8888889	2.568888889	151.1111111	0.944444444	1	3	2	0	3	3	3	3	3	0	0	0	15	1	2	2	2	0
44455	2	64	3	3	2.55	2	48.4	3	153	21	215	89	6.4	1.5	4.9	223	728.4666667	7.284666667	148.6666667	3.266666667	NA	1	2	3	0	3	3	0	0	3	0	0	12	1	2	2	2	0
64120	1	77	2	1	2.55	2	48.4	3	141	42	85	82	5.1	1.8	7.4	401	1648.555556	16.48555556	222.7777778	4.111111111	2	NA	2	1	1	1	1	2	0	0	0	0	6	2	2	2	2	0
114924	2	64	3	4	2.55	2	48.4	3	165	25	123	115	6.5	2.8	5.6	182	364	3.64	65	2	6	1	2	0	1	1	1	1	0	0	0	0	4	2	2	2	2	0
81770	1	50	1	2	2.55	2	48.4	3	210	35	NA	NA	7	2.8	5.8	267	553.0714286	5.530714286	95.35714286	2.071428571	1	NA	1	0	1	0	1	0	0	0	0	0	2	2	2	2	2	0
56694	2	43	2	2	2.55	2	48.4	3	193	40	NA	NA	4.6	3.9	7.2	273	504	5.04	70	1.846153846	NA	3	2	0	0	2	0	0	0	0	0	0	2	2	2	2	2	0
54466	2	54	2	1	2.55	2	48.4	3	150	55	97	76	3.8	1.5	4.4	273	800.8	8.008	182	2.933333333	2	2	2	0	0	0	0	0	0	0	0	0	0	2	2	2	2	0
43305	2	77	3	2	2.55	2	48.4	3	184	57	134	100	7.1	2.5	4	213	340.8	3.408	85.2	1.6	NA	NA	2	0	0	0	0	0	0	0	0	0	0	2	1	2	2	0
58112	1	65	2	1	2.55	2	48.4	3	166	39	149	97	7.9	2.5	5	349	698	6.98	139.6	2	NA	1	1	2	3	2	2	0	0	0	0	0	9	2	1	2	1	0
58407	1	45	3	4	2.55	2	48.39	3	175	59	133	89	4.3	2.2	3.3	469	703.5	7.035	213.1818182	1.5	1	3	1	0	2	1	2	0	3	2	1	0	11	1	2	2	1	1
37116	1	74	3	4	2.55	2	48.37	3	220	41	263	126	4.3	3.9	3.2	345	283.0769231	2.830769231	88.46153846	0.820512821	5	NA	1	1	1	1	3	1	1	1	0	0	9	2	2	2	2	0
83354	2	48	4	4	2.55	2	48.34	3	158	41	87	100	5.9	2.6	5.3	249	507.5769231	5.075769231	95.76923077	2.038461538	8	NA	2	0	0	0	3	0	0	0	0	0	3	2	2	2	2	0
80428	1	56	1	2	2.55	2	48.34	3	174	71	55	92	7.6	2.4	4.9	359	732.9583333	7.329583333	149.5833333	2.041666667	1	NA	2	0	0	0	0	0	0	0	0	0	0	2	2	2	2	0
109291	2	42	5	5	2.55	2	48.3	3	272	46	NA	NA	5	2.4	8.1	280	945	9.45	116.6666667	3.375	5	2	1	3	3	3	3	2	3	2	1	0	20	1	2	2	2	0
121675	1	60	3	4	2.55	2	48.3	3	200	34	NA	NA	7.8	2.5	6.2	286	709.28	7.0928	114.4	2.48	1	NA	2	1	2	3	3	1	1	3	3	1	18	1	2	2	2	0
93095	1	34	4	3	2.55	2	48.3	3	205	40	155	134	5.9	1.7	4.6	225	608.8235294	6.088235294	132.3529412	2.705882353	1	NA	2	2	0	0	3	3	0	0	0	0	8	2	2	2	2	0
65189	1	63	2	3	2.55	2	48.3	3	191	61	67	117	6.3	1.6	4.5	210	590.625	5.90625	131.25	2.8125	2	NA	2	0	1	0	3	3	1	0	0	0	8	2	2	2	2	0
76975	1	53	5	4	2.55	2	48.3	3	221	30	199	151	7.2	2.1	6.9	305	1002.142857	10.02142857	145.2380952	3.285714286	82	1	2	0	1	1	1	0	1	0	0	0	4	2	2	2	2	0
117703	1	73	3	4	2.55	2	48.3	3	154	54	54	89	3.5	2.9	6.8	314	736.2758621	7.362758621	108.2758621	2.344827586	2	3	1	1	0	1	2	0	0	0	0	0	4	2	2	2	2	0
69524	2	61	4	4	2.55	2	48.3	3	182	34	99	128	4.4	1.7	5	204	600	6	120	2.941176471	1	NA	2	0	1	1	0	0	0	0	0	0	2	2	2	2	2	0
67631	1	36	4	2	2.55	2	48.3	3	211	34	222	133	5.8	2.8	5.8	333	689.7857143	6.897857143	118.9285714	2.071428571	2	NA	2	0	0	0	0	0	0	0	0	0	0	2	2	2	2	0
65163	1	70	3	2	2.55	2	48.28	3	200	59	110	119	5.3	1.4	4.7	239	802.3571429	8.023571429	170.7142857	3.357142857	NA	NA	2	1	1	1	1	1	1	1	1	1	9	2	2	2	2	0
46420	1	73	1	1	2.55	2	48.22	3	187	34	272	99	6.6	1.3	4.2	227	733.3846154	7.333846154	174.6153846	3.230769231	NA	NA	2	0	0	0	1	0	0	0	0	0	1	2	2	2	2	0
43705	1	80	4	2	2.55	2	48.22	3	120	41	110	57	6.5	2	4.9	206	504.7	5.047	103	2.45	NA	1	1	0	0	0	0	0	0	0	0	0	0	2	2	2	2	0
52581	1	59	2	4	2.55	2	48.21	3	196	37	NA	NA	9.1	1.2	6.1	232	1179.333333	11.79333333	193.3333333	5.083333333	4	NA	2	1	0	1	0	0	1	0	1	0	4	2	2	2	2	0
51286	2	77	1	1	2.55	2	48.2	3	195	44	92	133	7.2	3	6.2	177	365.8	3.658	59	2.066666667	8	1	2	0	3	3	3	0	3	3	0	0	15	1	2	2	2	0
123970	1	48	1	5	2.55	2	48.2	3	213	54	136	132	3.9	2.4	3	295	368.75	3.6875	122.9166667	1.25	1	NA	3	0	0	3	1	0	0	2	0	0	6	2	2	2	2	0
39093	1	60	3	5	2.55	2	48.2	3	243	39	169	170	5.8	1.6	3.2	167	334	3.34	104.375	2	NA	NA	1	0	0	0	1	3	1	0	0	0	5	2	1	2	2	0
79245	2	75	4	3	2.55	2	48.2	3	174	63	NA	NA	7.4	1.4	4.6	152	499.4285714	4.994285714	108.5714286	3.285714286	2	NA	1	0	0	2	2	0	0	0	0	0	4	2	2	1	2	0
68443	1	73	4	5	2.55	2	48.2	3	192	30	238	114	5.5	1.7	4.7	313	865.3529412	8.653529412	184.1176471	2.764705882	NA	1	2	0	0	3	0	0	0	0	0	0	3	2	2	2	2	0
84612	1	48	5	3	2.55	2	48.2	3	152	61	NA	NA	7.4	3.4	7.6	248	554.3529412	5.543529412	72.94117647	2.235294118	3	NA	2	0	0	1	1	1	0	0	0	0	3	2	2	2	2	0
75290	1	21	5	4	2.55	2	48.2	3	125	42	46	74	4.4	2.6	3.1	344	410.1538462	4.101538462	132.3076923	1.192307692	NA	3	2	0	1	0	1	0	1	0	0	0	3	2	2	2	2	0
74951	1	46	3	3	2.55	2	48.2	3	181	71	102	90	7.8	1.7	2.6	225	344.1176471	3.441176471	132.3529412	1.529411765	NA	NA	2	1	0	0	1	0	0	0	0	0	2	2	2	2	2	0
50147	2	39	4	3	2.55	2	48.2	3	NA	NA	NA	NA	NA	1.9	3.3	181	314.3684211	3.143684211	95.26315789	1.736842105	2	NA	2	0	0	1	1	0	0	0	0	0	2	2	2	2	2	0
85283	2	80	2	1	2.55	2	48.2	3	169	40	NA	NA	4.7	2.3	9.3	266	1075.565217	10.75565217	115.6521739	4.043478261	2	3	2	0	0	0	1	0	0	0	0	0	1	2	2	2	2	0
79605	2	22	1	2	2.55	2	48.2	3	192	58	NA	NA	6.9	3.2	5.7	309	550.40625	5.5040625	96.5625	1.78125	NA	NA	2	0	0	1	0	0	0	0	0	0	1	2	2	2	2	0
112084	1	74	3	4	2.55	2	48.2	3	173	53	57	109	6.5	2	6.5	268	871	8.71	134	3.25	NA	NA	2	0	0	0	0	0	0	0	0	0	0	2	2	2	2	0
91547	1	54	2	3	2.55	2	48.2	3	201	47	NA	NA	4.9	2.9	6.4	208	459.0344828	4.590344828	71.72413793	2.206896552	2	1	2	0	0	0	0	0	0	0	0	0	0	2	2	2	2	0
84870	1	33	5	5	2.55	2	48.2	3	200	48	NA	NA	6.4	3.2	4.5	290	407.8125	4.078125	90.625	1.40625	NA	NA	1	0	0	0	0	0	0	0	0	0	0	2	2	2	2	0
65837	1	66	4	4	2.55	2	48.15	3	265	40	NA	NA	6.1	3	6.3	413	867.3	8.673	137.6666667	2.1	1	3	1	0	0	1	0	0	0	0	0	0	1	2	2	2	2	0
32022	1	70	1	1	2.55	2	48.12	3	218	27	NA	NA	4.6	3	5.8	267	516.2	5.162	89	1.933333333	4	1	2	0	0	0	1	0	0	0	0	0	1	2	2	2	2	0
50864	1	66	1	2	2.55	2	48.1	3	125	42	NA	NA	5.4	3.8	9.5	394	985	9.85	103.6842105	2.5	2	NA	1	3	3	3	3	1	3	3	3	3	25	1	2	2	2	0
31304	1	53	1	1	2.55	2	48.1	3	233	54	106	158	5.5	1.7	3.5	301	619.7058824	6.197058824	177.0588235	2.058823529	2	NA	1	0	0	3	2	1	1	0	0	0	7	2	2	2	2	0
59837	1	31	3	5	2.55	2	48.1	3	183	43	110	118	5.6	1.3	4.8	179	660.9230769	6.609230769	137.6923077	3.692307692	NA	NA	1	1	0	2	1	1	0	0	0	0	5	2	2	2	2	0
32640	1	39	3	3	2.55	2	48.1	3	184	46	NA	NA	5.1	3	3.5	237	276.5	2.765	79	1.166666667	NA	3	2	0	0	3	2	0	0	0	0	0	5	2	2	2	2	0
84224	2	56	2	3	2.55	2	48.1	3	169	60	48	99	6.3	1.7	4.7	233	644.1764706	6.441764706	137.0588235	2.764705882	1	NA	3	1	0	0	2	0	1	0	0	0	4	2	2	2	2	0
47002	1	42	3	3	2.55	2	48.1	3	214	43	NA	NA	8.8	2.7	5.4	287	574	5.74	106.2962963	2	3	2	1	0	0	1	1	1	1	0	0	0	4	2	1	2	2	0
87099	2	66	2	5	2.55	2	48.1	3	156	50	137	79	4.5	1.2	6.3	180	945	9.45	150	5.25	NA	NA	1	0	0	0	1	1	0	0	0	0	2	2	2	1	2	0
62795	1	20	3	4	2.55	2	48.1	3	202	47	NA	NA	5.9	2.8	6.1	427	930.25	9.3025	152.5	2.178571429	NA	NA	1	0	0	0	0	0	0	1	0	0	1	2	2	2	2	0
86077	2	80	3	5	2.55	2	48.1	3	180	30	143	121	6.2	1.3	6.3	145	702.6923077	7.026923077	111.5384615	4.846153846	1	3	1	0	0	1	0	0	0	0	0	0	1	2	2	2	2	0
110453	2	69	2	1	2.55	2	48.1	3	112	50	NA	NA	8.1	3	6.3	383	804.3	8.043	127.6666667	2.1	NA	NA	1	0	0	0	0	0	0	0	0	0	0	2	2	2	2	0
110510	2	59	4	4	2.55	2	48.1	3	145	40	NA	NA	6.6	2.6	2.9	344	383.6923077	3.836923077	132.3076923	1.115384615	NA	NA	2	0	0	0	0	0	0	0	0	0	0	2	2	2	2	0
89234	1	22	5	3	2.55	2	48.09	3	218	37	NA	NA	8.3	3.3	4.7	319	454.3333333	4.543333333	96.66666667	1.424242424	3	NA	2	2	1	0	2	1	3	2	0	0	11	1	2	2	2	0
78892	1	62	1	1	2.55	2	48.09	3	222	38	NA	NA	6.8	3.2	4.8	385	577.5	5.775	120.3125	1.5	3	NA	2	0	0	0	1	1	1	0	0	0	3	2	2	2	1	0
110223	1	71	3	5	2.55	2	48.07	3	201	56	NA	NA	6.5	2.5	7.7	323	994.84	9.9484	129.2	3.08	2	2	2	0	3	2	3	3	1	3	2	0	17	1	2	2	2	0
60236	2	42	4	3	2.55	2	48.06	3	184	36	137	121	7	2	2.5	347	433.75	4.3375	173.5	1.25	NA	3	2	0	0	0	1	0	0	0	0	0	1	2	2	2	2	0
48068	1	67	3	4	2.55	2	48.04	3	298	47	486	NA	7.1	2.1	2.6	235	290.952381	2.90952381	111.9047619	1.238095238	NA	NA	1	1	1	2	1	0	1	0	0	0	6	2	2	2	2	0
112222	1	21	2	4	2.55	2	48.04	3	234	63	NA	NA	10.3	5.5	8.4	424	647.5636364	6.475636364	77.09090909	1.527272727	2	NA	2	0	0	0	0	0	1	0	0	0	1	2	2	2	2	0
89598	1	38	3	4	2.55	2	48.02	3	202	52	NA	NA	5.8	3.8	12.2	356	1142.947368	11.42947368	93.68421053	3.210526316	2	2	2	1	0	1	0	0	0	1	0	0	3	2	2	2	2	0
78852	1	40	1	2	2.55	2	48.01	3	187	55	93	113	4.8	2.3	4.3	330	616.9565217	6.169565217	143.4782609	1.869565217	3	NA	2	0	0	0	1	0	3	0	0	0	4	2	2	2	2	0
114143	1	43	4	3	2.55	2	48	3	191	48	NA	NA	10.1	1.8	4.4	186	454.6666667	4.546666667	103.3333333	2.444444444	NA	3	3	0	0	3	3	3	0	0	0	0	9	2	1	2	2	0
109500	2	80	3	2	2.55	2	48	3	151	60	NA	NA	8.4	1.7	7.8	321	1472.823529	14.72823529	188.8235294	4.588235294	1	NA	2	1	0	0	3	3	0	0	0	0	7	2	2	2	2	0
111083	1	28	2	4	2.55	2	48	3	133	54	65	66	4	2.2	3.2	187	272	2.72	85	1.454545455	NA	NA	3	0	0	0	3	3	0	0	0	0	6	2	2	2	2	0
63485	1	42	4	3	2.55	2	48	3	109	38	NA	NA	10.7	0.7	3.1	260	1151.428571	11.51428571	371.4285714	4.428571429	NA	NA	1	3	0	0	1	0	0	0	0	0	4	2	1	2	2	0
109727	2	42	3	3	2.55	2	48	3	242	59	91	165	7.1	1.4	3.4	184	446.8571429	4.468571429	131.4285714	2.428571429	NA	NA	2	0	1	0	0	2	0	0	0	0	3	2	2	2	2	0
82345	1	32	4	5	2.55	2	48	3	178	35	110	121	8.2	2.8	4.6	232	381.1428571	3.811428571	82.85714286	1.642857143	NA	NA	2	0	0	0	0	1	0	0	0	0	1	2	2	2	2	0
85048	1	34	5	5	2.55	2	48	3	171	42	298	69	6.5	1.9	5.6	244	719.1578947	7.191578947	128.4210526	2.947368421	NA	NA	1	0	0	0	0	0	0	0	0	0	0	2	2	2	2	0
110765	2	59	4	3	2.55	2	48	3	210	66	51	134	4.9	2.3	2.2	339	324.2608696	3.242608696	147.3913043	0.956521739	NA	NA	2	0	0	0	0	0	0	0	0	0	0	2	2	2	2	0
89383	1	50	1	2	2.55	2	48	3	169	70	NA	NA	4.6	2.1	4	180	342.8571429	3.428571429	85.71428571	1.904761905	NA	NA	2	0	0	0	0	0	0	0	0	0	0	2	2	2	1	0
62060	2	80	2	2	2.55	2	47.99	3	164	48	129	90	4.6	2.9	5	226	389.6551724	3.896551724	77.93103448	1.724137931	2	NA	2	0	1	0	1	1	1	0	0	0	4	2	2	2	2	0
110107	2	72	4	4	2.55	2	47.96	3	209	52	NA	NA	4	2.7	6.2	280	642.962963	6.42962963	103.7037037	2.296296296	NA	NA	2	1	0	0	0	0	0	0	0	0	1	2	2	2	2	0
60101	2	63	2	1	2.55	2	47.94	3	182	52	NA	NA	5.7	2.9	6.6	310	705.5172414	7.055172414	106.8965517	2.275862069	1	NA	2	0	0	0	1	0	0	1	0	0	2	2	2	2	2	0
78652	2	42	1	4	2.55	2	47.92	3	248	51	NA	NA	4.4	2.6	5.1	354	694.3846154	6.943846154	136.1538462	1.961538462	NA	NA	2	0	0	0	0	0	0	0	0	0	0	2	2	2	2	0
90473	1	44	3	4	2.55	2	47.9	3	170	57	NA	NA	10	3.9	8.1	391	812.0769231	8.120769231	100.2564103	2.076923077	NA	3	1	2	2	1	1	1	2	0	0	0	9	2	2	2	2	0
66186	2	45	1	2	2.55	2	47.9	3	149	40	NA	NA	5.4	4	4.2	253	265.65	2.6565	63.25	1.05	4	NA	2	1	0	2	2	2	1	0	0	0	8	2	2	2	2	0
112888	2	36	5	5	2.55	2	47.9	3	199	43	85	139	6.9	1.5	3.3	179	393.8	3.938	119.3333333	2.2	2	NA	1	0	0	2	1	0	0	2	0	0	5	2	2	2	2	0
110909	2	61	4	3	2.55	2	47.9	3	194	36	NA	NA	7.8	3.4	4.5	297	393.0882353	3.930882353	87.35294118	1.323529412	NA	NA	2	0	0	0	0	0	0	0	0	0	0	2	2	2	2	0
110052	1	42	1	2	2.55	2	47.88	3	242	40	NA	NA	7.8	2.1	5	267	635.7142857	6.357142857	127.1428571	2.380952381	1	3	2	0	0	0	1	1	0	0	0	0	2	2	2	2	2	0
67694	1	62	4	2	2.55	2	47.88	3	252	79	125	148	6.2	1.8	3.7	275	565.2777778	5.652777778	152.7777778	2.055555556	NA	NA	2	1	1	0	1	1	0	0	0	0	4	2	2	2	1	0
35517	1	73	3	3	2.55	2	47.87	3	150	49	78	85	6.6	2.3	6.1	227	602.0434783	6.020434783	98.69565217	2.652173913	6	1	2	0	0	0	0	0	0	0	0	0	0	2	2	2	2	0
32241	1	25	4	4	2.55	2	47.85	3	170	57	NA	NA	4.7	2.8	5	248	442.8571429	4.428571429	88.57142857	1.785714286	1	1	2	0	1	0	0	0	0	0	0	0	1	2	2	2	2	0
55785	2	80	3	3	2.55	2	47.82	3	204	40	162	132	6	3.5	4.5	226	290.5714286	2.905714286	64.57142857	1.285714286	7	1	2	1	0	0	1	0	1	1	0	0	4	2	2	2	2	0
49051	1	30	2	5	2.55	2	47.8	3	167	55	54	101	5.1	2.1	3	256	365.7142857	3.657142857	121.9047619	1.428571429	1	2	2	3	3	0	2	3	2	3	0	0	16	1	2	2	1	1
54721	1	50	1	2	2.55	2	47.8	3	178	43	NA	NA	7	3.3	5.8	290	509.6969697	5.096969697	87.87878788	1.757575758	2	2	1	2	2	2	3	2	2	3	2	0	18	1	1	2	2	0
47821	2	80	2	1	2.55	2	47.8	3	185	72	NA	NA	3.8	2.4	4.7	265	518.9583333	5.189583333	110.4166667	1.958333333	6	NA	2	1	0	0	2	3	0	2	0	0	8	2	2	2	2	0
53652	2	30	1	4	2.55	2	47.8	3	184	43	129	115	10.9	1	7.8	183	1427.4	14.274	183	7.8	NA	3	2	1	1	0	1	2	1	1	0	0	7	2	2	2	2	0
53956	1	59	3	3	2.55	2	47.8	3	203	70	111	111	6.3	3.4	5.2	292	446.5882353	4.465882353	85.88235294	1.529411765	1	NA	2	0	0	1	1	0	1	0	0	0	3	2	2	2	2	0
76523	2	30	3	2	2.55	2	47.8	3	189	50	99	119	3.8	2.6	1.7	388	253.6923077	2.536923077	149.2307692	0.653846154	1	3	3	0	1	0	1	1	0	0	0	0	3	2	2	2	2	0
78433	1	71	3	3	2.55	2	47.79	3	241	50	NA	NA	6.8	1.9	7.4	357	1390.421053	13.90421053	187.8947368	3.894736842	2	3	2	0	2	2	1	2	2	1	2	1	13	1	2	2	2	0
77931	1	36	2	3	2.55	2	47.77	3	189	33	217	113	8	3.4	6.7	324	638.4705882	6.384705882	95.29411765	1.970588235	3	NA	2	0	0	0	0	0	0	0	0	0	0	2	2	2	2	0
122988	2	54	5	3	2.55	2	47.76	3	202	36	177	131	7.1	2.2	4.4	229	458	4.58	104.0909091	2	1	NA	2	1	1	0	0	0	0	1	0	0	3	2	2	2	2	0
64084	1	80	3	3	2.55	2	47.71	3	212	60	77	137	5.7	3.4	6.1	281	504.1470588	5.041470588	82.64705882	1.794117647	1	NA	1	1	1	2	1	1	0	0	0	0	6	2	2	2	2	0
123569	1	72	1	4	2.55	2	47.7	3	139	53	89	68	8	3.3	8.8	377	1005.333333	10.05333333	114.2424242	2.666666667	NA	1	2	3	3	3	3	3	3	3	0	1	22	1	2	2	2	0
84539	2	25	3	3	2.55	2	47.7	3	258	76	NA	NA	5.9	1.5	8	201	1072	10.72	134	5.333333333	1	1	2	0	2	1	3	3	2	0	0	0	11	1	2	2	2	0
87901	2	38	3	3	2.55	2	47.7	3	233	44	NA	NA	9.1	1.7	4	193	454.1176471	4.541176471	113.5294118	2.352941176	3	3	1	2	2	3	1	1	0	0	0	0	9	2	2	2	2	0
115624	1	56	2	1	2.55	2	47.7	3	213	55	NA	NA	6.1	2.7	8.3	380	1168.148148	11.68148148	140.7407407	3.074074074	3	3	2	3	0	0	0	0	1	0	0	0	4	2	2	2	2	0
109602	2	43	2	1	2.55	2	47.7	3	114	33	168	47	9.4	2.8	7	238	595	5.95	85	2.5	NA	3	2	0	0	1	1	0	0	0	0	0	2	2	1	1	2	0
66744	1	80	3	2	2.55	2	47.7	3	201	40	160	129	8.8	1.9	7.2	237	898.1052632	8.981052632	124.7368421	3.789473684	1	NA	1	0	0	0	0	0	0	0	0	0	0	2	2	2	2	0
40524	2	60	1	1	2.55	2	47.7	3	172	54	NA	NA	5.4	2.5	4.4	284	499.84	4.9984	113.6	1.76	NA	NA	2	0	0	0	0	0	0	0	0	0	0	2	2	2	2	0
56734	2	73	2	1	2.55	2	47.7	3	108	34	NA	NA	6.1	1.2	3	199	497.5	4.975	165.8333333	2.5	NA	NA	1	0	0	0	0	0	0	0	0	0	0	2	2	2	2	0
38738	1	59	1	1	2.55	2	47.7	3	228	78	NA	NA	4.1	2	2.7	227	306.45	3.0645	113.5	1.35	NA	NA	2	0	0	0	0	0	0	0	0	0	0	2	2	2	2	0
49375	1	71	1	1	2.55	2	47.63	3	219	48	146	142	10.2	2.6	3.5	251	337.8846154	3.378846154	96.53846154	1.346153846	NA	NA	2	0	0	1	1	0	0	0	0	0	2	2	2	1	2	0
91292	1	48	5	4	2.55	2	47.6	3	189	43	108	124	6.9	3.1	7	540	1219.354839	12.19354839	174.1935484	2.258064516	NA	NA	1	1	1	1	3	2	1	1	1	0	11	1	2	2	2	0
111236	1	40	4	3	2.55	2	47.6	3	144	37	46	98	6.9	1.5	3.1	194	400.9333333	4.009333333	129.3333333	2.066666667	NA	NA	3	2	0	3	2	0	0	1	0	0	8	2	2	2	2	0
117132	2	66	1	5	2.55	2	47.6	3	229	52	80	161	6.2	1.7	3	285	502.9411765	5.029411765	167.6470588	1.764705882	NA	NA	1	1	0	2	2	1	0	0	0	0	6	2	2	2	2	0
43843	2	61	3	4	2.55	2	47.6	3	138	38	78	84	7.2	1.7	3.2	188	353.8823529	3.538823529	110.5882353	1.882352941	1	1	2	1	0	2	1	1	0	0	0	0	5	2	2	2	2	0
52389	1	24	1	2	2.55	2	47.6	3	198	41	NA	NA	4.8	1.8	3.6	273	546	5.46	151.6666667	2	NA	NA	1	0	1	1	1	1	0	0	0	0	4	2	2	2	2	0
31134	1	73	3	3	2.55	2	47.6	3	136	50	32	80	4.7	1.8	4	251	557.7777778	5.577777778	139.4444444	2.222222222	1	3	2	0	0	0	0	0	0	0	0	0	0	2	2	2	2	0
33139	2	34	1	1	2.55	2	47.6	3	225	61	NA	NA	4.8	3.5	2.2	195	122.5714286	1.225714286	55.71428571	0.628571429	2	NA	2	0	0	0	0	0	0	0	0	0	0	2	2	2	2	0
124008	2	39	2	1	2.55	2	47.59	3	183	54	73	114	4.4	3.2	5.3	309	511.78125	5.1178125	96.5625	1.65625	1	NA	2	1	1	0	2	0	1	1	0	0	6	2	2	2	2	0
42358	2	64	1	1	2.55	2	47.57	3	148	46	126	77	8.3	1.8	2.3	313	399.9444444	3.999444444	173.8888889	1.277777778	3	3	2	0	0	0	0	0	0	0	0	0	0	2	2	2	2	0
115067	2	29	4	2	2.55	2	47.54	3	123	27	NA	NA	6.9	2	1.2	286	171.6	1.716	143	0.6	NA	NA	2	0	0	0	0	0	0	0	0	0	0	2	2	2	2	0
113973	2	62	4	4	2.55	2	47.52	3	186	52	103	113	6.9	3.4	5.8	416	709.6470588	7.096470588	122.3529412	1.705882353	1	1	1	0	1	0	3	0	1	0	1	0	6	2	2	2	2	0
67551	2	28	4	5	2.55	2	47.51	3	168	45	NA	NA	6.2	2.8	3.2	278	317.7142857	3.177142857	99.28571429	1.142857143	2	NA	2	0	0	0	1	0	0	0	0	0	1	2	2	2	2	0
92890	1	33	5	4	2.55	2	47.5	3	171	44	135	100	4.9	2.8	8	330	942.8571429	9.428571429	117.8571429	2.857142857	2	NA	2	1	3	0	2	3	3	2	1	0	15	1	2	2	2	0
52245	2	43	1	4	2.55	2	47.5	3	207	42	NA	NA	5	1.8	5.5	253	773.0555556	7.730555556	140.5555556	3.055555556	3	3	2	0	1	1	3	2	0	0	0	0	7	2	2	2	2	0
110098	1	21	1	3	2.55	2	47.5	3	213	40	108	151	8.6	1.7	4.5	202	534.7058824	5.347058824	118.8235294	2.647058824	15	NA	2	0	0	0	2	0	0	0	0	0	2	2	2	2	2	0
87586	1	43	1	1	2.55	2	47.5	3	121	37	NA	NA	5.2	2	3.4	280	476	4.76	140	1.7	2	2	2	0	0	1	1	0	0	0	0	0	2	2	2	2	2	0
83323	1	68	4	3	2.55	2	47.5	3	161	43	NA	NA	4.6	3.1	6.8	202	443.0967742	4.430967742	65.16129032	2.193548387	1	1	2	0	0	1	1	0	0	0	0	0	2	2	1	2	2	0
74779	2	78	5	5	2.55	2	47.5	3	202	51	57	140	4.1	2.4	2.8	354	413	4.13	147.5	1.166666667	NA	NA	2	1	0	0	1	0	0	0	0	0	2	2	2	2	2	0
46354	2	42	1	1	2.55	2	47.5	3	212	34	267	125	6.9	4	6.6	230	379.5	3.795	57.5	1.65	1	NA	1	0	0	1	1	0	0	0	0	0	2	2	2	2	2	0
46219	1	22	3	4	2.55	2	47.5	3	240	41	NA	NA	6.4	2	3.4	195	331.5	3.315	97.5	1.7	2	3	2	0	0	0	0	1	0	0	0	0	1	2	2	2	2	0
60994	1	60	4	4	2.55	2	47.49	3	144	40	86	87	8.2	2.2	2.6	259	306.0909091	3.060909091	117.7272727	1.181818182	5	NA	2	0	0	1	1	0	0	0	0	0	2	2	2	2	2	0
56106	2	48	2	2	2.55	2	47.47	3	175	58	NA	NA	4	4.3	8.3	447	862.8139535	8.628139535	103.9534884	1.930232558	NA	NA	2	0	0	2	1	3	0	0	0	0	6	2	2	2	2	0
48361	2	41	3	4	2.55	2	47.47	3	195	48	91	129	4.7	1.8	4.1	419	954.3888889	9.543888889	232.7777778	2.277777778	1	NA	2	0	0	0	0	0	0	0	0	0	0	2	2	2	2	0
43896	2	48	3	4	2.55	2	47.44	3	182	35	NA	NA	6	3.7	5.1	168	231.5675676	2.315675676	45.40540541	1.378378378	2	NA	2	0	0	0	0	0	0	0	0	0	0	2	2	2	2	0
36586	1	76	4	1	2.55	2	47.4	3	NA	NA	NA	NA	NA	4.3	9.6	262	584.9302326	5.849302326	60.93023256	2.23255814	NA	1	2	3	3	0	3	3	2	2	1	0	17	1	2	2	2	0
85782	1	77	5	1	2.55	2	47.4	3	156	36	NA	NA	5.5	2.1	6.2	189	558	5.58	90	2.952380952	1	3	1	0	0	1	1	1	0	0	1	0	4	2	2	2	2	0
121477	2	80	4	4	2.55	2	47.4	3	204	55	97	130	5.5	1.3	2.3	215	380.3846154	3.803846154	165.3846154	1.769230769	1	NA	2	0	0	1	1	0	0	0	0	0	2	2	2	2	2	0
123330	1	38	4	3	2.55	2	47.4	3	164	34	NA	NA	7.1	2.8	3.8	293	397.6428571	3.976428571	104.6428571	1.357142857	1	NA	2	0	0	0	0	0	0	0	0	0	0	2	2	2	2	0
70972	1	61	4	4	2.55	2	47.37	3	177	46	NA	NA	4.5	2.6	3.3	267	338.8846154	3.388846154	102.6923077	1.269230769	NA	NA	2	1	0	2	1	0	0	0	0	0	4	2	2	2	2	0
66389	1	55	3	5	2.55	2	47.35	3	217	40	NA	NA	9.3	2	4.1	291	596.55	5.9655	145.5	2.05	NA	NA	2	0	0	0	3	0	0	0	0	0	3	2	2	2	2	0
64628	2	45	4	3	2.55	2	47.34	3	317	47	193	231	7.4	3.3	5	279	422.7272727	4.227272727	84.54545455	1.515151515	NA	NA	1	2	2	1	1	1	3	1	1	1	13	1	2	2	2	0
62935	1	51	2	4	2.55	2	47.3	3	200	47	160	121	5.2	2	4.3	252	541.8	5.418	126	2.15	NA	3	2	7	7	7	3	3	7	0	2	0	36	1	2	2	2	0
121319	2	47	3	3	2.55	2	47.3	3	151	53	NA	NA	5.5	3.9	5	257	329.4871795	3.294871795	65.8974359	1.282051282	1	NA	1	1	1	1	1	0	1	1	1	0	7	2	2	2	2	0
73736	1	55	4	5	2.55	2	47.3	3	233	46	NA	NA	7.3	2.3	8.8	380	1453.913043	14.53913043	165.2173913	3.826086957	3	NA	2	0	0	1	1	2	0	0	0	0	4	2	2	2	2	0
77458	1	50	4	4	2.55	2	47.3	3	141	39	107	81	5.2	2.8	5.6	290	580	5.8	103.5714286	2	2	NA	2	1	0	1	1	1	0	0	0	0	4	2	2	2	2	0
120106	2	30	4	3	2.55	2	47.3	3	227	95	NA	NA	6.2	1.9	5.3	182	507.6842105	5.076842105	95.78947368	2.789473684	3	NA	2	3	0	0	0	0	0	0	0	0	3	2	1	2	2	0
65994	1	62	4	3	2.55	2	47.3	3	146	52	24	89	4.8	0.5	3.6	232	1670.4	16.704	464	7.2	NA	NA	1	0	0	3	0	0	0	0	1	0	4	2	1	2	1	0
111550	2	76	3	3	2.55	2	47.23	3	165	42	252	73	6.7	1.7	5.2	183	559.7647059	5.597647059	107.6470588	3.058823529	2	NA	1	1	1	1	1	1	0	1	0	0	6	2	2	2	2	0
123795	2	71	3	3	2.55	2	47.23	3	170	47	NA	NA	4.8	2.3	4.6	269	538	5.38	116.9565217	2	NA	NA	2	0	0	0	1	1	0	0	0	0	2	2	2	2	2	0
87335	2	80	3	3	2.55	2	47.22	3	144	68	NA	NA	5.2	3.9	3	187	143.8461538	1.438461538	47.94871795	0.769230769	2	NA	2	0	0	3	3	0	0	0	0	0	6	2	2	2	2	0
47594	1	80	3	5	2.55	2	47.2	3	160	59	104	80	5.4	1.8	6.7	389	1447.944444	14.47944444	216.1111111	3.722222222	NA	NA	2	1	1	3	2	0	1	2	0	0	10	1	2	2	1	1
53413	1	23	5	4	2.55	2	47.2	3	222	72	58	138	4.7	2.2	2.5	211	239.7727273	2.397727273	95.90909091	1.136363636	NA	NA	2	3	3	3	2	2	0	1	0	0	14	1	2	2	2	0
59618	2	71	3	3	2.55	2	47.2	3	179	45	NA	NA	6.7	1.8	4.9	304	827.5555556	8.275555556	168.8888889	2.722222222	2	3	2	2	1	1	3	3	0	1	0	0	11	1	2	2	2	0
114490	2	80	4	3	2.55	2	47.2	3	133	43	88	72	7.3	1.9	3.8	221	442	4.42	116.3157895	2	NA	NA	1	0	0	0	3	0	0	0	0	0	3	2	2	2	2	0
88320	1	61	2	5	2.55	2	47.2	3	235	41	144	165	10.9	1.3	7.7	196	1160.923077	11.60923077	150.7692308	5.923076923	NA	NA	1	0	0	0	1	0	0	0	0	0	1	2	2	2	2	0
109968	1	47	1	1	2.55	2	47.2	3	183	39	120	120	6.8	1.7	4.5	204	540	5.4	120	2.647058824	2	NA	2	0	0	0	1	0	0	0	0	0	1	2	2	2	2	0
84437	2	48	4	4	2.55	2	47.2	3	236	33	NA	NA	6.6	2.6	5.9	405	919.0384615	9.190384615	155.7692308	2.269230769	2	NA	1	0	0	0	0	0	0	0	0	0	0	2	2	2	2	0
63831	2	23	4	2	2.55	2	47.2	3	200	43	97	138	5.6	2.3	4.2	225	410.8695652	4.108695652	97.82608696	1.826086957	NA	NA	2	0	0	0	0	0	0	0	0	0	0	2	2	2	2	0
55638	2	37	3	3	2.55	2	47.2	3	274	57	NA	NA	9.9	1.9	2.6	272	372.2105263	3.722105263	143.1578947	1.368421053	1	NA	1	0	0	0	0	0	0	0	0	0	0	2	2	2	2	0
83128	1	35	4	4	2.55	2	47.17	3	190	41	NA	NA	5.4	3.2	5	266	415.625	4.15625	83.125	1.5625	1	NA	2	0	0	0	0	0	0	0	0	0	0	2	2	2	2	0
80289	2	37	2	4	2.55	2	47.15	3	197	40	200	117	7.2	2.1	4.9	215	501.6666667	5.016666667	102.3809524	2.333333333	2	1	2	1	0	0	1	0	0	0	0	0	2	2	2	2	2	0
124215	1	52	4	4	2.55	2	47.13	3	183	54	149	99	6.2	1.8	5.4	294	882	8.82	163.3333333	3	NA	NA	2	0	0	0	0	0	0	0	0	0	0	2	2	2	2	0
110323	2	48	3	3	2.55	2	47.11	3	170	41	NA	NA	6.8	2.2	7.3	465	1542.954545	15.42954545	211.3636364	3.318181818	NA	3	1	2	3	3	3	3	1	2	0	0	17	1	2	2	2	0
86817	1	60	1	3	2.55	2	47.11	3	148	40	NA	NA	5.1	2.8	4.7	225	377.6785714	3.776785714	80.35714286	1.678571429	NA	1	1	1	0	0	1	0	1	0	0	0	3	2	1	2	2	0
68445	1	70	2	4	2.55	2	47.11	3	184	80	NA	NA	2.3	2.2	3.9	159	281.8636364	2.818636364	72.27272727	1.772727273	NA	NA	2	0	0	0	0	0	0	0	0	0	0	2	2	2	2	0
85974	1	59	2	2	2.55	2	47.1	3	127	36	NA	NA	8.7	2.6	8	295	907.6923077	9.076923077	113.4615385	3.076923077	NA	1	1	1	3	3	3	3	2	0	1	2	18	1	2	2	2	0
91537	2	53	1	2	2.55	2	47.1	3	157	49	68	94	5.5	3.1	7.1	335	767.2580645	7.672580645	108.0645161	2.290322581	2	NA	2	2	2	2	1	0	2	1	0	0	10	1	2	2	2	0
45447	2	75	3	1	2.55	2	47.1	3	197	46	NA	NA	7.1	1.9	4.7	260	643.1578947	6.431578947	136.8421053	2.473684211	2	3	2	0	1	3	2	0	0	1	1	0	8	2	2	2	2	0
59852	2	46	1	1	2.55	2	47.1	3	178	28	NA	NA	9.7	1.9	5.1	320	858.9473684	8.589473684	168.4210526	2.684210526	NA	NA	3	1	0	1	1	2	0	0	0	0	5	2	2	2	2	0
53142	2	80	1	3	2.55	2	47.1	3	254	73	76	166	4.5	3.3	2.2	270	180	1.8	81.81818182	0.666666667	NA	3	3	0	0	0	1	2	0	2	0	0	5	2	2	2	2	0
57342	1	23	1	1	2.55	2	47.1	3	144	54	94	71	10.4	1.7	6.7	394	1552.823529	15.52823529	231.7647059	3.941176471	NA	3	1	1	0	0	3	0	0	0	0	0	4	2	2	2	2	0
80292	2	69	1	4	2.55	2	47.1	3	223	52	NA	NA	5.5	2.8	3	248	265.7142857	2.657142857	88.57142857	1.071428571	1	1	1	0	0	1	3	0	0	0	0	0	4	2	2	2	2	0
116776	1	52	3	3	2.55	2	47.1	3	139	60	NA	NA	6.7	2.1	3.2	196	298.6666667	2.986666667	93.33333333	1.523809524	4	1	1	0	0	1	1	1	0	0	0	0	3	2	2	2	2	0
123075	1	24	1	4	2.55	2	47.1	3	105	31	179	38	5.3	1.8	5.5	183	559.1666667	5.591666667	101.6666667	3.055555556	5	NA	2	0	0	1	1	0	0	0	0	0	2	2	2	2	2	0
118725	2	37	3	5	2.55	2	47.1	3	203	51	58	140	4.5	3	5.9	245	481.8333333	4.818333333	81.66666667	1.966666667	NA	NA	2	1	0	0	1	0	0	0	0	0	2	2	2	2	2	0
82558	2	54	3	4	2.55	2	47.1	3	211	69	NA	NA	5.4	2.5	3.9	318	496.08	4.9608	127.2	1.56	2	NA	2	0	0	0	1	0	0	0	0	0	1	2	2	2	2	0
88841	1	38	1	1	2.55	2	47.1	3	194	43	NA	NA	6.5	1.5	5.5	254	931.3333333	9.313333333	169.3333333	3.666666667	NA	NA	2	0	0	0	0	0	0	0	0	0	0	2	2	2	2	0
65327	1	38	4	3	2.55	2	47.1	3	248	57	185	154	4	2.3	2.8	269	327.4782609	3.274782609	116.9565217	1.217391304	1	NA	2	0	0	0	0	0	0	0	0	0	0	2	2	2	2	0
44943	1	20	3	4	2.55	2	47.09	3	202	43	NA	NA	5.9	2.9	5.7	301	591.6206897	5.916206897	103.7931034	1.965517241	2	NA	2	0	0	2	2	2	0	0	0	0	6	2	2	2	2	0
49506	1	25	4	4	2.55	2	47.09	3	192	56	NA	NA	7.1	3.7	5.6	378	572.1081081	5.721081081	102.1621622	1.513513514	NA	3	1	1	1	0	1	1	0	0	0	0	4	2	1	2	2	0
49335	2	51	1	4	2.55	2	47.07	3	133	56	83	60	6	3.5	5.5	481	755.8571429	7.558571429	137.4285714	1.571428571	1	1	1	0	0	1	3	3	0	0	1	0	8	2	2	2	2	0
48473	2	53	1	1	2.55	2	47.06	3	245	53	NA	NA	7.6	3.5	6.9	389	766.8857143	7.668857143	111.1428571	1.971428571	NA	NA	1	3	3	3	3	3	0	0	0	0	15	1	2	2	2	0
52608	2	60	2	4	2.55	2	47.06	3	178	36	NA	NA	5.4	2.4	1.6	336	224	2.24	140	0.666666667	1	3	2	0	0	0	1	0	0	0	0	0	1	2	2	2	2	0
61360	1	46	3	4	2.55	2	47	3	216	50	142	138	4.6	1.5	6.5	273	1183	11.83	182	4.333333333	2	3	2	3	3	2	1	1	0	1	0	0	11	1	2	2	1	1
119417	2	58	4	4	2.55	2	47	3	217	38	94	160	8.4	2.3	5.8	249	627.9130435	6.279130435	108.2608696	2.52173913	4	NA	1	3	3	1	3	3	1	1	1	0	16	1	2	2	2	0
114409	2	50	5	5	2.55	2	47	3	199	41	195	119	4.7	2.5	4.4	209	367.84	3.6784	83.6	1.76	1	3	2	1	1	2	3	2	1	1	0	0	11	1	2	2	2	0
67056	1	54	5	2	2.55	2	47	3	220	50	106	149	4.6	2	6.3	297	935.55	9.3555	148.5	3.15	6	3	2	1	0	1	1	3	1	1	0	0	8	2	2	2	2	0
68035	2	78	3	4	2.55	2	47	3	340	62	NA	NA	9.8	2.1	3.7	383	674.8095238	6.748095238	182.3809524	1.761904762	1	3	1	0	2	2	2	2	0	0	0	0	8	2	2	2	2	0
113900	1	58	3	3	2.55	2	47	3	173	51	128	96	5.9	3.3	3.9	203	239.9090909	2.399090909	61.51515152	1.181818182	NA	NA	1	0	1	2	1	0	1	3	0	0	8	2	2	2	2	0
73781	2	48	3	4	2.55	2	47	3	211	28	192	145	5.3	1.7	2.3	295	399.1176471	3.991176471	173.5294118	1.352941176	4	1	1	2	0	1	1	1	2	0	0	0	7	2	2	2	2	0
63806	1	70	3	5	2.55	2	47	3	153	50	NA	NA	5.7	2.4	3.5	417	608.125	6.08125	173.75	1.458333333	1	NA	2	0	0	0	0	1	0	0	0	0	1	2	2	2	2	0
112368	1	47	5	5	2.55	2	47	3	218	66	NA	NA	4.9	2.5	6.4	321	821.76	8.2176	128.4	2.56	2	NA	2	0	0	0	0	0	0	0	0	0	0	2	2	2	2	0
53419	2	28	1	5	2.55	2	47	3	173	85	NA	NA	8.2	2.5	3.1	218	270.32	2.7032	87.2	1.24	3	1	1	0	0	0	0	0	0	0	0	0	0	2	2	2	2	0
47909	2	69	1	1	2.55	2	46.98	3	221	56	144	136	5.9	1.7	5.8	328	1119.058824	11.19058824	192.9411765	3.411764706	NA	NA	2	0	0	0	3	3	0	0	3	0	9	2	2	2	2	0
50342	1	80	5	2	2.55	2	46.98	3	178	31	NA	NA	6	19.8	6.5	170	55.80808081	0.558080808	8.585858586	0.328282828	NA	NA	1	0	0	0	0	0	0	0	0	0	0	2	2	2	2	0
118478	1	63	1	1	2.55	2	46.97	3	178	55	82	107	4.6	3.6	4.6	195	249.1666667	2.491666667	54.16666667	1.277777778	3	1	1	0	3	0	3	0	0	0	0	0	6	2	2	2	1	0
109317	2	28	4	4	2.55	2	46.97	3	161	41	NA	NA	7.6	1.4	6	179	767.1428571	7.671428571	127.8571429	4.285714286	NA	NA	1	0	0	1	1	1	1	0	0	0	4	2	1	1	1	0
115676	2	75	3	4	2.55	2	46.92	3	198	40	137	131	7.4	2.2	4.1	336	626.1818182	6.261818182	152.7272727	1.863636364	2	1	2	0	0	0	1	0	0	0	0	0	1	2	2	2	2	0
121015	1	29	1	1	2.55	2	46.9	3	154	67	61	75	5.6	1.9	19.4	236	2409.684211	24.09684211	124.2105263	10.21052632	9	3	2	3	1	3	3	3	0	3	0	0	16	1	2	2	2	0
51415	2	50	1	3	2.55	2	46.9	3	220	45	377	100	6.8	2.9	6.5	255	571.5517241	5.715517241	87.93103448	2.24137931	1	NA	2	0	0	1	2	2	0	0	3	0	8	2	2	2	2	0
85585	2	80	4	4	2.55	2	46.9	3	155	74	NA	NA	4.8	2.8	4.1	273	399.75	3.9975	97.5	1.464285714	3	NA	2	1	1	1	1	2	1	1	0	0	8	2	2	2	2	0
113632	2	50	3	4	2.55	2	46.9	3	137	40	187	60	6.6	0.8	5.1	201	1281.375	12.81375	251.25	6.375	2	NA	3	0	0	1	3	1	0	0	0	0	5	2	1	2	2	0
86072	2	71	3	4	2.55	2	46.9	3	177	51	110	104	7.1	1.9	3.5	215	396.0526316	3.960526316	113.1578947	1.842105263	NA	NA	2	0	0	0	2	1	0	0	0	0	3	2	2	2	2	0
112725	2	58	1	1	2.55	2	46.9	3	207	59	69	134	6.5	1.7	4.1	210	506.4705882	5.064705882	123.5294118	2.411764706	NA	3	1	0	0	1	1	0	0	0	0	0	2	2	2	2	2	0
81764	1	74	1	2	2.55	2	46.9	3	185	45	103	119	6.9	2.2	4.5	287	587.0454545	5.870454545	130.4545455	2.045454545	2	3	2	0	0	0	0	1	0	0	0	0	1	2	2	2	2	0
122585	1	72	5	4	2.55	2	46.89	3	135	30	NA	NA	7.7	3.8	8.9	302	707.3157895	7.073157895	79.47368421	2.342105263	1	1	2	1	0	1	1	1	0	0	0	0	4	2	2	2	2	0
118183	1	51	4	4	2.55	2	46.87	3	NA	NA	NA	NA	NA	2.7	6.8	85	214.0740741	2.140740741	31.48148148	2.518518519	NA	NA	1	1	3	0	1	0	1	1	0	0	7	2	2	2	2	0
58227	2	71	1	1	2.55	2	46.83	3	194	56	244	89	9.9	1.6	4.2	196	514.5	5.145	122.5	2.625	2	NA	1	3	0	2	3	0	0	0	0	0	8	2	2	2	2	0
59447	1	37	1	4	2.55	2	46.82	3	165	39	111	104	5.5	2	7.2	446	1605.6	16.056	223	3.6	1	3	2	0	0	0	0	0	0	0	0	0	0	2	2	2	2	0
48491	2	43	2	2	2.55	2	46.81	3	198	76	95	103	6	0.8	4.8	460	2760	27.6	575	6	1	NA	2	0	0	0	1	0	0	0	0	0	1	2	2	2	2	0
43865	2	52	4	4	2.55	2	46.8	3	182	59	73	108	5.4	2.4	4.5	221	414.375	4.14375	92.08333333	1.875	2	NA	2	1	3	0	3	1	3	1	0	0	12	1	2	2	2	0
51143	1	56	4	4	2.55	2	46.8	3	153	40	308	51	6.3	0.8	4.7	171	1004.625	10.04625	213.75	5.875	2	3	2	0	0	1	3	1	1	1	3	0	10	1	2	1	2	0
61405	2	63	1	1	2.55	2	46.8	3	255	46	202	169	7.2	2.3	4.9	254	541.1304348	5.411304348	110.4347826	2.130434783	3	1	2	1	0	2	1	3	0	0	3	0	10	1	2	2	2	0
36303	2	28	1	1	2.55	2	46.8	3	158	51	147	78	6	2.1	4.8	204	466.2857143	4.662857143	97.14285714	2.285714286	1	NA	2	2	2	2	0	0	0	0	0	0	6	2	1	2	2	0
52856	2	80	3	3	2.55	2	46.8	3	271	43	195	189	7.6	3.2	3.5	360	393.75	3.9375	112.5	1.09375	10	3	2	1	1	0	1	1	0	0	0	0	4	2	2	2	2	0
50809	1	80	3	1	2.55	2	46.75	3	242	41	NA	NA	9	2.1	5.5	254	665.2380952	6.652380952	120.952381	2.619047619	8	3	1	0	0	3	1	2	0	0	0	0	6	2	2	2	1	0
77894	2	74	2	2	2.55	2	46.72	3	240	62	NA	NA	5.4	2.5	6.5	227	590.2	5.902	90.8	2.6	NA	3	2	1	2	0	1	1	1	1	1	1	9	2	2	2	2	0
115472	2	46	5	5	2.55	2	46.7	3	184	41	180	107	5.1	3.3	7.2	383	835.6363636	8.356363636	116.0606061	2.181818182	2	2	2	0	1	0	2	1	1	0	1	0	6	2	2	2	2	0
90630	1	52	3	5	2.55	2	46.7	3	114	42	NA	NA	8.2	1.5	4.5	198	594	5.94	132	3	1	3	2	0	0	0	0	2	1	2	0	0	5	2	1	1	2	0
91127	2	61	2	4	2.55	2	46.7	3	187	49	NA	NA	3.9	3.3	5.5	256	426.6666667	4.266666667	77.57575758	1.666666667	3	NA	2	0	0	0	1	1	0	0	0	0	2	2	2	2	2	0
78175	2	60	2	2	2.55	2	46.7	3	213	42	174	136	6.7	1.8	3.7	261	536.5	5.365	145	2.055555556	2	NA	2	0	0	1	0	0	0	0	0	0	1	2	2	2	2	0
120442	1	72	3	3	2.55	2	46.69	3	130	39	NA	NA	4.7	3.3	2.5	312	236.3636364	2.363636364	94.54545455	0.757575758	1	NA	2	0	0	0	1	0	0	1	0	0	2	2	2	2	2	0
88010	1	80	3	3	2.55	2	46.67	3	184	59	47	116	4.8	2.6	2.7	341	354.1153846	3.541153846	131.1538462	1.038461538	NA	NA	2	0	0	0	0	0	0	0	0	0	0	2	2	2	2	0
77263	2	44	1	1	2.55	2	46.66	3	164	44	95	101	4.8	2.3	5.5	132	315.6521739	3.156521739	57.39130435	2.391304348	2	NA	2	1	0	0	1	0	1	0	0	0	3	2	2	2	2	0
82886	1	80	3	4	2.55	2	46.64	3	174	56	NA	NA	2.9	1.1	3.8	266	918.9090909	9.189090909	241.8181818	3.454545455	NA	NA	2	0	0	1	3	0	1	0	1	0	6	2	2	2	2	0
42876	2	80	3	3	2.55	2	46.62	3	204	53	NA	NA	6.5	4.3	7.9	218	400.5116279	4.005116279	50.69767442	1.837209302	NA	NA	1	0	0	1	1	1	1	1	0	0	5	2	2	2	2	0
41697	2	28	2	1	2.55	2	46.62	3	169	36	99	113	5.9	3.6	6.4	349	620.4444444	6.204444444	96.94444444	1.777777778	3	NA	2	0	0	0	1	0	0	0	0	0	1	2	2	2	2	0
39117	2	43	1	1	2.55	2	46.6	3	237	33	NA	NA	5.9	3.5	5.3	376	569.3714286	5.693714286	107.4285714	1.514285714	2	NA	2	0	1	1	2	1	2	1	0	0	8	2	2	2	2	0
56377	2	67	3	5	2.55	2	46.6	3	151	38	NA	NA	6.1	1.9	2.2	260	301.0526316	3.010526316	136.8421053	1.157894737	1	3	2	0	0	1	1	1	0	0	0	0	3	2	2	2	2	0
32272	2	83	3	2	2.55	2	46.6	3	241	33	NA	NA	7.9	2.9	6.2	413	882.9655172	8.829655172	142.4137931	2.137931034	9	NA	2	0	0	0	0	0	0	0	0	0	0	2	2	2	2	0
121882	1	38	1	1	2.55	2	46.6	3	189	48	76	126	4.7	1.8	2.8	306	476	4.76	170	1.555555556	2	NA	2	2	1	1	1	0	0	0	0	0	5	2	2	2	1	0
119987	1	40	5	5	2.55	2	46.59	3	231	63	NA	NA	3.7	1.3	3	205	473.0769231	4.730769231	157.6923077	2.307692308	NA	NA	2	0	0	3	3	1	0	0	0	0	7	2	2	2	2	0
79296	2	58	5	5	2.55	2	46.58	3	250	34	178	180	7.8	1.4	2.2	213	334.7142857	3.347142857	152.1428571	1.571428571	12	NA	2	1	1	0	0	0	1	0	0	0	3	2	2	2	2	0
47673	1	80	3	4	2.55	2	46.57	3	213	51	83	145	7.7	1.5	4.7	240	752	7.52	160	3.133333333	5	NA	2	0	0	0	0	0	0	0	0	0	0	2	2	2	2	0
81666	2	37	3	4	2.55	2	46.52	3	195	43	NA	NA	5.6	1.5	6.8	347	1573.066667	15.73066667	231.3333333	4.533333333	3	NA	2	2	0	1	1	2	1	0	0	0	7	2	2	2	2	0
121106	1	71	4	3	2.55	2	46.5	3	180	67	NA	NA	4.3	0.7	3.1	163	721.8571429	7.218571429	232.8571429	4.428571429	6	3	2	0	0	3	3	0	0	0	0	0	6	2	2	2	2	0
116384	2	61	2	4	2.55	2	46.5	3	176	42	78	118	5.2	2.8	4.3	262	402.3571429	4.023571429	93.57142857	1.535714286	NA	1	2	0	1	1	1	3	0	0	0	0	6	2	2	2	2	0
119299	1	56	4	3	2.55	2	46.5	3	158	46	NA	NA	4.2	2.6	2	338	260	2.6	130	0.769230769	2	NA	2	0	1	1	3	1	0	0	0	0	6	2	2	2	2	0
119821	1	80	5	3	2.55	2	46.5	3	165	48	72	103	8	3.3	6.6	237	474	4.74	71.81818182	2	2	NA	2	0	0	1	1	0	0	0	0	0	2	2	2	2	2	0
117498	2	68	5	5	2.55	2	46.5	3	215	93	NA	NA	5.6	1.9	2.5	254	334.2105263	3.342105263	133.6842105	1.315789474	1	3	2	0	0	1	0	0	0	0	1	0	2	2	2	2	2	0
53480	2	41	4	3	2.55	2	46.5	3	206	73	63	120	4.8	1.7	3.1	295	537.9411765	5.379411765	173.5294118	1.823529412	1	NA	2	0	0	0	0	0	0	0	0	0	0	2	2	2	2	0
61164	1	69	1	5	2.55	2	46.5	3	194	61	NA	NA	4.2	3.6	4.8	314	418.6666667	4.186666667	87.22222222	1.333333333	1	NA	2	0	0	0	0	0	0	0	0	0	0	2	2	2	2	0
33845	1	31	1	3	2.55	2	46.45	3	141	30	116	88	5.2	2.1	3.7	272	479.2380952	4.792380952	129.5238095	1.761904762	7	1	2	0	0	0	1	1	0	0	0	0	2	2	2	2	2	0
35891	1	63	4	4	2.55	2	46.44	3	178	36	NA	NA	6.4	2.5	7	325	910	9.1	130	2.8	NA	NA	2	0	0	0	0	0	0	0	0	0	0	2	2	2	2	0
81082	2	60	2	1	2.55	2	46.43	3	192	59	289	75	3.6	1.8	7.6	271	1144.222222	11.44222222	150.5555556	4.222222222	1	NA	2	0	0	1	1	0	0	0	0	0	2	2	2	2	2	0
109612	1	75	4	3	2.55	2	46.42	3	157	44	NA	NA	5.6	1.7	4.2	298	736.2352941	7.362352941	175.2941176	2.470588235	2	NA	2	0	0	1	0	0	0	0	0	0	1	2	2	2	2	0
68070	1	47	4	3	2.55	2	46.42	3	178	38	258	88	5.8	2.5	5.9	281	663.16	6.6316	112.4	2.36	NA	3	2	0	0	0	0	1	0	0	0	0	1	2	2	2	2	0
74804	2	51	3	4	2.55	2	46.41	3	199	76	NA	NA	4.3	2.2	5.7	295	764.3181818	7.643181818	134.0909091	2.590909091	2	3	2	0	0	1	0	0	0	0	0	0	1	2	2	2	2	0
113163	2	72	2	1	2.55	2	46.4	3	159	37	NA	NA	3	0.5	2.1	101	424.2	4.242	202	4.2	NA	2	2	3	3	1	1	3	2	1	2	0	16	1	2	2	2	0
116281	1	80	2	1	2.55	2	46.4	3	214	42	162	140	7	3.1	3.6	283	328.6451613	3.286451613	91.29032258	1.161290323	NA	1	2	2	2	1	1	2	2	3	1	0	14	1	2	2	2	0
119266	1	46	4	3	2.55	2	46.4	3	159	55	182	68	4.5	4.1	6.8	314	520.7804878	5.207804878	76.58536585	1.658536585	NA	1	2	3	0	3	3	0	3	0	0	0	12	1	2	1	2	0
120262	2	40	4	3	2.55	2	46.4	3	170	70	40	92	4.8	3	4.6	319	489.1333333	4.891333333	106.3333333	1.533333333	2	NA	2	0	0	0	3	3	0	0	0	0	6	2	2	2	2	0
33257	1	24	4	2	2.55	2	46.4	3	148	51	NA	NA	5.2	2	4.7	255	599.25	5.9925	127.5	2.35	NA	NA	2	0	0	0	1	1	0	0	0	0	2	2	2	2	2	0
76043	2	64	1	3	2.55	2	46.4	3	159	51	NA	NA	4.7	4.6	9.1	298	589.5217391	5.895217391	64.7826087	1.97826087	6	1	2	0	0	0	1	1	0	0	0	0	2	2	2	2	2	0
87800	2	36	1	1	2.55	2	46.4	3	200	71	NA	NA	5.4	1.8	5.7	224	709.3333333	7.093333333	124.4444444	3.166666667	1	NA	2	0	0	0	0	0	0	0	0	0	0	2	2	2	2	0
116310	1	42	2	1	2.55	2	46.39	3	172	45	NA	NA	5.5	3.6	7.6	371	783.2222222	7.832222222	103.0555556	2.111111111	1	NA	2	1	2	3	3	3	1	3	3	3	22	1	2	2	2	0
119500	1	45	4	5	2.55	2	46.36	3	195	49	133	119	5.3	2	5.6	285	798	7.98	142.5	2.8	1	NA	2	1	1	1	2	0	1	1	0	0	7	2	2	2	2	0
113863	2	66	4	4	2.55	2	46.33	3	232	49	NA	NA	6.5	3.8	8.8	405	937.8947368	9.378947368	106.5789474	2.315789474	NA	1	2	3	1	2	3	1	1	0	1	0	12	1	2	2	2	0
84329	1	38	2	1	2.55	2	46.31	3	173	53	NA	NA	5.3	2.1	7	271	903.3333333	9.033333333	129.047619	3.333333333	5	NA	2	2	2	0	2	1	0	0	0	0	7	2	2	2	2	0
110144	2	50	5	3	2.55	2	46.3	3	136	39	97	78	8.3	1.6	4.6	274	787.75	7.8775	171.25	2.875	NA	NA	2	0	0	0	3	1	0	1	1	0	6	2	1	2	2	0
47024	2	68	3	1	2.55	2	46.3	3	223	71	96	133	5.8	2.6	3.7	299	425.5	4.255	115	1.423076923	5	NA	2	0	0	0	0	1	0	0	0	0	1	2	2	2	2	0
59345	1	76	3	2	2.55	2	46.3	3	139	51	102	68	6.1	1.5	6.1	206	837.7333333	8.377333333	137.3333333	4.066666667	NA	3	1	0	0	0	0	0	0	0	0	0	0	2	2	2	2	0
45568	2	58	3	3	2.55	2	46.3	3	224	50	111	152	4.6	2.1	6.4	267	813.7142857	8.137142857	127.1428571	3.047619048	1	3	2	0	0	0	0	0	0	0	0	0	0	2	2	2	2	0
44478	2	36	1	1	2.55	2	46.3	3	204	29	177	140	8.3	2.7	4.4	337	549.1851852	5.491851852	124.8148148	1.62962963	NA	NA	2	0	0	0	0	0	0	0	0	0	0	2	2	2	2	0
54794	1	59	3	4	2.55	2	46.29	3	194	36	82	142	6.6	3.6	3.3	412	377.6666667	3.776666667	114.4444444	0.916666667	1	NA	2	0	0	0	2	0	0	0	0	0	2	2	2	2	2	0
75081	2	66	1	1	2.55	2	46.28	3	229	53	NA	NA	5.6	2.4	2.3	292	279.8333333	2.798333333	121.6666667	0.958333333	6	2	2	0	0	1	0	1	0	0	0	0	2	2	2	2	2	0
70577	2	80	5	4	2.55	2	46.27	3	227	38	256	138	7.2	2.1	5.3	230	580.4761905	5.804761905	109.5238095	2.523809524	NA	NA	2	2	1	1	2	2	3	1	1	1	14	1	2	2	2	0
88328	2	46	4	5	2.55	2	46.27	3	223	62	NA	NA	5	1.8	6	337	1123.333333	11.23333333	187.2222222	3.333333333	2	3	2	0	0	0	0	0	0	0	0	0	0	2	2	2	2	0
66199	2	58	2	2	2.55	2	46.26	3	216	45	159	139	7.5	2.1	4.2	181	362	3.62	86.19047619	2	13	NA	2	0	0	1	1	1	0	0	0	0	3	2	2	2	2	0
109271	1	49	3	2	2.55	2	46.26	3	137	24	104	92	9.9	1.7	3.9	172	394.5882353	3.945882353	101.1764706	2.294117647	1	NA	1	0	0	1	1	0	0	0	0	0	2	2	2	2	2	0
119053	2	49	3	4	2.55	2	46.25	3	256	34	NA	NA	6.1	3.1	4.2	374	506.7096774	5.067096774	120.6451613	1.35483871	NA	NA	2	0	0	0	0	0	0	0	0	0	0	2	2	2	2	0
111491	2	58	3	5	2.55	2	46.24	3	180	36	NA	NA	6	2	5.6	176	492.8	4.928	88	2.8	2	NA	1	1	1	3	2	1	2	1	1	0	12	1	2	2	2	0
60475	2	74	3	3	2.55	2	46.24	3	176	65	182	75	4.2	2.5	4.6	390	717.6	7.176	156	1.84	2	3	1	0	0	1	1	0	1	0	0	0	3	2	2	2	2	0
116588	1	56	1	1	2.55	2	46.23	3	228	56	NA	NA	7.5	2.8	5.3	257	486.4642857	4.864642857	91.78571429	1.892857143	2	3	2	0	0	0	1	1	0	0	0	0	2	2	2	2	2	0
116449	2	65	2	3	2.55	2	46.23	3	202	38	56	153	8.2	2.2	3.8	291	502.6363636	5.026363636	132.2727273	1.727272727	8	1	2	0	0	0	0	0	0	0	0	0	0	2	2	2	2	0
51340	1	58	2	1	2.55	2	46.2	3	179	56	68	109	4.9	2	6.4	368	1177.6	11.776	184	3.2	8	1	2	1	1	3	3	0	0	3	0	0	11	1	1	2	1	1
45796	1	42	3	4	2.55	2	46.2	3	227	44	NA	NA	4.6	1.9	5.6	221	651.3684211	6.513684211	116.3157895	2.947368421	1	3	2	2	0	3	3	3	1	2	0	0	14	1	2	2	2	0
44049	1	30	4	3	2.55	2	46.2	3	173	47	179	90	6.9	3.1	7.1	264	604.6451613	6.046451613	85.16129032	2.290322581	3	3	1	1	1	2	2	1	1	3	0	0	11	1	2	2	2	0
54720	2	66	1	2	2.55	2	46.2	3	223	45	NA	NA	5.7	3.5	6.2	283	501.3142857	5.013142857	80.85714286	1.771428571	2	1	1	1	1	2	1	2	1	2	1	0	11	1	2	2	2	0
60839	2	42	1	1	2.55	2	46.2	3	NA	NA	NA	NA	NA	1.9	4.8	173	437.0526316	4.370526316	91.05263158	2.526315789	NA	3	1	2	1	3	3	1	0	1	0	0	11	1	2	2	2	0
50958	1	50	3	1	2.55	2	46.2	3	126	78	43	39	6.4	2.3	7	211	642.173913	6.42173913	91.73913043	3.043478261	6	1	1	1	0	2	1	0	0	0	0	0	4	2	2	2	2	0
60607	2	70	1	1	2.55	2	46.2	3	207	48	201	119	8.2	1.6	4	281	702.5	7.025	175.625	2.5	1	NA	2	0	0	0	1	0	0	0	0	0	1	2	2	2	2	0
46141	2	62	2	3	2.55	2	46.2	3	190	89	57	90	6.1	2.6	3.9	209	313.5	3.135	80.38461538	1.5	4	3	2	0	0	0	0	0	0	0	0	0	0	2	2	2	2	0
115868	1	53	4	5	2.55	2	46.13	3	215	54	NA	NA	5.4	0.7	4.8	264	1810.285714	18.10285714	377.1428571	6.857142857	NA	3	1	0	3	3	3	2	0	3	2	0	16	1	2	2	2	0
117351	2	32	3	3	2.55	2	46.12	3	165	31	NA	NA	5.5	2.5	7.1	278	789.52	7.8952	111.2	2.84	1	1	2	0	0	0	0	0	0	0	1	0	1	2	2	2	2	0
112198	2	48	3	2	2.55	2	46.11	3	185	44	66	128	5.9	1.4	2.7	219	422.3571429	4.223571429	156.4285714	1.928571429	NA	NA	3	1	0	0	0	0	0	1	0	0	2	2	2	2	2	0
93240	2	31	1	1	2.55	2	46.1	3	221	37	149	154	5.7	2.2	4.9	233	518.9545455	5.189545455	105.9090909	2.227272727	10	3	1	3	3	3	3	3	3	1	0	0	19	1	2	2	2	0
121185	2	47	2	4	2.55	2	46.1	3	184	80	NA	NA	4.5	1.4	8.3	202	1197.571429	11.97571429	144.2857143	5.928571429	1	3	2	1	1	2	2	1	1	0	1	0	9	2	2	2	2	0
75358	1	40	1	2	2.55	2	46.1	3	241	54	127	162	6	3.2	5.5	345	592.96875	5.9296875	107.8125	1.71875	NA	NA	2	3	0	0	3	1	1	1	0	0	9	2	2	2	2	0
64799	1	28	1	1	2.55	2	46.1	3	187	77	NA	NA	4.8	2.9	8.2	172	486.3448276	4.863448276	59.31034483	2.827586207	NA	NA	2	1	1	0	1	1	2	0	1	0	7	2	2	2	2	0
44712	2	48	2	2	2.55	2	46.1	3	200	43	NA	NA	5.1	1.4	4.3	193	592.7857143	5.927857143	137.8571429	3.071428571	NA	NA	1	0	0	3	1	2	0	0	0	0	6	2	2	1	2	0
51165	1	55	2	1	2.55	2	46.1	3	167	40	178	91	5.4	1.6	6.5	207	840.9375	8.409375	129.375	4.0625	NA	NA	1	0	1	1	2	1	0	0	0	0	5	2	2	2	2	0
44899	2	76	3	3	2.55	2	46.1	3	216	48	116	145	6.1	2.6	5.3	329	670.6538462	6.706538462	126.5384615	2.038461538	2	NA	3	1	1	1	1	1	0	0	0	0	5	2	1	2	2	0
58777	2	55	1	2	2.55	2	46.1	3	180	31	NA	NA	6.8	2.8	2.7	327	315.3214286	3.153214286	116.7857143	0.964285714	NA	NA	1	1	1	1	1	1	0	0	0	0	5	2	2	2	2	0
48402	2	22	2	4	2.55	2	46.1	3	266	33	NA	NA	8.6	4.6	5.2	254	287.1304348	2.871304348	55.2173913	1.130434783	1	NA	2	0	0	1	1	1	0	0	0	0	3	2	2	2	2	0
48671	1	74	3	3	2.55	2	46.1	3	221	52	86	152	5.7	2.9	4.1	289	408.5862069	4.085862069	99.65517241	1.413793103	3	3	2	0	0	0	2	0	0	0	0	0	2	2	2	2	2	0
52350	1	69	3	4	2.55	2	46.1	3	177	44	80	117	2.9	2.4	3.8	203	321.4166667	3.214166667	84.58333333	1.583333333	1	NA	1	0	0	0	0	0	0	0	0	0	0	2	2	2	2	0
43482	2	29	3	4	2.55	2	46.09	3	171	44	69	113	7.5	2.1	5.5	261	683.5714286	6.835714286	124.2857143	2.619047619	3	3	2	3	3	2	3	3	3	1	0	1	19	1	2	2	2	0
53998	1	40	1	1	2.55	2	46.05	3	135	52	NA	NA	4.9	2.4	6.1	311	790.4583333	7.904583333	129.5833333	2.541666667	NA	NA	1	1	0	1	2	1	0	0	0	0	5	2	2	2	2	0
92570	1	24	4	3	2.55	2	46.04	3	108	29	285	22	17.6	1.9	5.7	350	1050	10.5	184.2105263	3	2	3	1	0	0	1	1	0	0	0	2	0	4	2	1	1	2	0
115778	2	57	3	2	2.55	2	46.03	3	217	35	102	162	4.3	2.4	4.9	342	698.25	6.9825	142.5	2.041666667	1	2	2	1	0	0	0	0	0	0	0	0	1	2	2	2	2	0
115851	2	55	3	3	2.55	2	46.02	3	149	49	109	78	6.4	3	5.2	196	339.7333333	3.397333333	65.33333333	1.733333333	1	3	1	1	0	1	0	1	0	1	0	0	4	2	2	2	2	0
42660	2	29	1	3	2.55	2	46.01	3	176	50	NA	NA	4.8	2.4	5.3	196	432.8333333	4.328333333	81.66666667	2.208333333	NA	NA	2	3	0	0	0	0	0	3	0	0	6	2	2	2	2	0
119918	2	68	4	2	2.55	2	46.01	3	242	56	NA	NA	5	3.6	4.4	341	416.7777778	4.167777778	94.72222222	1.222222222	NA	3	2	0	0	0	1	0	0	0	0	0	1	2	2	2	2	0
122420	2	37	2	2	2.55	2	46	3	254	53	120	177	5.7	2.5	6.7	404	1082.72	10.8272	161.6	2.68	2	NA	1	0	0	0	3	3	2	1	0	0	9	2	2	2	2	0
75432	1	23	3	4	2.55	2	46	3	NA	NA	NA	NA	NA	3.7	7.6	258	529.9459459	5.299459459	69.72972973	2.054054054	1	NA	1	1	1	3	1	2	1	0	0	0	9	2	2	2	2	0
116454	2	31	4	3	2.55	2	46	3	140	46	55	83	6.1	2.2	2.8	408	519.2727273	5.192727273	185.4545455	1.272727273	1	NA	3	1	1	2	0	0	3	1	1	0	9	2	1	2	2	0
116784	1	54	2	1	2.55	2	46	3	129	54	148	45	8.9	3.5	1.7	280	136	1.36	80	0.485714286	6	1	1	1	1	1	2	1	1	1	0	1	9	2	2	2	2	0
122973	1	69	2	1	2.55	2	46	3	156	55	79	85	6.4	2.5	5.2	282	586.56	5.8656	112.8	2.08	NA	NA	1	1	1	0	1	1	0	1	1	0	6	2	2	2	2	0
82899	1	66	1	3	2.55	2	46	3	160	40	88	102	5.5	1.8	8.8	261	1276	12.76	145	4.888888889	1	NA	1	0	1	2	1	1	0	0	0	0	5	2	2	2	2	0
112023	2	41	3	4	2.55	2	46	3	194	40	NA	NA	3.7	3	6.8	373	845.4666667	8.454666667	124.3333333	2.266666667	1	NA	2	0	0	1	1	2	0	0	0	0	4	2	2	2	2	0
117419	1	40	5	3	2.55	2	46	3	199	52	NA	NA	4	2.8	2.4	602	516	5.16	215	0.857142857	1	NA	2	0	0	1	2	0	0	1	0	0	4	2	2	2	2	0
114197	2	58	2	4	2.55	2	46	3	155	31	415	NA	7.8	2	3.8	237	450.3	4.503	118.5	1.9	3	NA	2	1	1	1	0	1	0	0	0	0	4	2	2	2	2	0
116746	1	67	1	1	2.55	2	46	3	128	40	NA	NA	4.3	2.8	3	278	297.8571429	2.978571429	99.28571429	1.071428571	NA	NA	1	2	0	0	2	0	0	0	0	0	4	2	2	2	2	0
58263	1	35	3	2	2.55	2	46	3	157	41	NA	NA	5.4	2	4.9	220	539	5.39	110	2.45	5	3	1	0	0	0	1	2	0	0	0	0	3	2	2	2	2	0
44509	1	32	5	3	2.55	2	46	3	161	27	NA	NA	7.2	2.1	4.9	296	690.6666667	6.906666667	140.952381	2.333333333	3	NA	1	0	0	0	0	1	0	0	0	0	1	2	2	2	2	0
50428	1	80	3	4	2.55	2	46	3	199	34	NA	NA	6	4.7	8.8	288	539.2340426	5.392340426	61.27659574	1.872340426	7	NA	2	0	0	0	0	0	0	0	0	0	0	2	2	2	2	0
42839	2	29	4	5	2.55	2	46	3	179	44	NA	NA	5.5	2.5	4.1	176	288.64	2.8864	70.4	1.64	NA	3	1	0	0	0	0	0	0	0	0	0	0	2	2	2	2	0
43298	1	27	2	2	2.55	2	46	3	206	48	NA	NA	4	1.7	3.4	272	544	5.44	160	2	1	3	2	0	0	0	1	1	0	0	0	0	2	2	2	2	1	0
32286	2	21	1	3	2.55	2	45.96	3	135	30	NA	NA	6.2	1.7	7.5	219	966.1764706	9.661764706	128.8235294	4.411764706	NA	NA	2	0	0	0	0	0	0	0	0	0	0	2	2	2	2	0
54051	1	70	3	3	2.55	2	45.95	3	205	45	136	133	5.6	1.5	4	171	456	4.56	114	2.666666667	4	3	2	0	0	1	1	0	0	0	0	0	2	2	2	2	2	0
54055	1	43	3	2	2.55	2	45.93	3	253	47	NA	NA	6.8	1.3	4.4	287	971.3846154	9.713846154	220.7692308	3.384615385	NA	NA	1	1	3	0	1	1	3	1	2	0	12	1	2	2	2	0
51227	2	56	2	2	2.55	2	45.93	3	188	60	115	105	4.6	2.1	5.9	291	817.5714286	8.175714286	138.5714286	2.80952381	NA	NA	2	0	1	0	2	2	0	0	0	0	5	2	2	2	2	0
41682	2	44	3	5	2.55	2	45.93	3	161	38	NA	NA	6.5	2.4	5.1	175	371.875	3.71875	72.91666667	2.125	1	NA	2	0	1	1	1	0	0	0	0	0	3	2	2	2	2	0
110054	1	44	2	1	2.55	2	45.93	3	241	46	220	151	8.2	1.3	3.7	117	333	3.33	90	2.846153846	1	3	3	0	0	0	1	1	0	1	0	0	3	2	2	2	2	0
115262	2	80	3	3	2.55	2	45.9	3	177	40	NA	NA	6.8	2.3	4.4	271	518.4347826	5.184347826	117.826087	1.913043478	6	1	2	1	3	3	2	2	2	0	0	2	15	1	2	2	2	0
87840	1	80	3	5	2.55	2	45.9	3	180	50	162	98	4.5	3.3	8.8	237	632	6.32	71.81818182	2.666666667	NA	1	2	1	1	3	3	2	0	3	0	0	13	1	2	2	2	0
121780	1	65	4	4	2.55	2	45.9	3	162	46	99	96	3.5	1.5	4.6	290	889.3333333	8.893333333	193.3333333	3.066666667	NA	1	1	1	2	1	1	1	1	0	0	0	7	2	2	2	2	0
123364	2	42	1	4	2.55	2	45.9	3	271	66	150	175	4.4	2.1	5.4	265	681.4285714	6.814285714	126.1904762	2.571428571	1	NA	2	0	0	1	0	1	0	3	0	0	5	2	1	2	2	0
83248	2	35	1	4	2.55	2	45.9	3	157	60	NA	NA	4.8	2.6	9.4	254	918.3076923	9.183076923	97.69230769	3.615384615	3	NA	2	0	1	0	1	0	1	1	0	0	4	2	2	2	2	0
110753	1	36	2	3	2.55	2	45.9	3	187	43	NA	NA	7.2	3.4	8	263	618.8235294	6.188235294	77.35294118	2.352941176	2	NA	2	2	0	0	0	0	0	0	2	0	4	2	2	2	2	0
115760	2	80	3	4	2.55	2	45.9	3	205	44	148	131	5.6	2.8	4.7	293	491.8214286	4.918214286	104.6428571	1.678571429	NA	1	2	1	0	1	1	1	0	0	0	0	4	2	2	2	2	0
114597	2	21	3	4	2.55	2	45.9	3	159	63	94	77	5	2.9	5.1	276	485.3793103	4.853793103	95.17241379	1.75862069	NA	3	1	1	1	0	1	0	0	0	0	0	3	2	2	2	2	0
118207	2	80	4	4	2.55	2	45.9	3	330	49	185	244	7.8	1.7	3.1	201	366.5294118	3.665294118	118.2352941	1.823529412	2	NA	2	0	0	0	1	0	0	0	0	0	1	2	2	2	2	0
63918	1	49	3	5	2.55	2	45.9	3	238	78	148	130	5	2	5.3	331	877.15	8.7715	165.5	2.65	5	NA	1	0	0	0	0	0	0	0	0	0	0	2	2	2	2	0
120296	2	42	2	1	2.55	2	45.9	3	150	52	117	75	6.7	1.3	3.9	198	594	5.94	152.3076923	3	5	3	2	0	0	0	0	0	0	0	0	0	0	2	2	1	2	0
88042	2	67	5	3	2.55	2	45.9	3	157	49	NA	NA	7.7	1.8	2.4	266	354.6666667	3.546666667	147.7777778	1.333333333	NA	NA	2	0	0	0	0	0	0	0	0	0	0	2	2	2	2	0
68473	1	28	4	3	2.55	2	45.9	3	208	38	NA	NA	7.1	3.7	4.2	294	333.7297297	3.337297297	79.45945946	1.135135135	3	NA	2	0	0	0	0	0	0	0	0	0	0	2	2	2	2	0
67812	1	66	2	1	2.55	2	45.85	3	165	26	NA	NA	6.4	2.5	4.8	271	520.32	5.2032	108.4	1.92	2	NA	2	0	0	1	1	1	0	0	0	0	3	2	2	2	2	0
120045	2	66	1	1	2.55	2	45.82	3	203	48	NA	NA	9.7	1.2	5.9	175	860.4166667	8.604166667	145.8333333	4.916666667	1	3	1	0	0	2	1	0	0	0	0	0	3	2	2	2	2	0
112840	2	54	4	4	2.55	2	45.81	3	166	48	NA	NA	7.9	2.7	4.4	260	423.7037037	4.237037037	96.2962963	1.62962963	3	2	2	0	0	0	0	0	0	0	0	0	0	2	2	2	2	0
115698	1	49	2	5	2.55	2	45.8	3	240	22	NA	NA	5.9	3.2	2.8	352	308	3.08	110	0.875	2	1	1	3	2	3	3	3	3	3	2	0	22	1	2	2	2	0
82052	2	60	3	4	2.55	2	45.8	3	173	31	116	119	8.3	1.6	7.5	226	1059.375	10.59375	141.25	4.6875	6	NA	1	1	0	2	3	2	0	0	0	0	8	2	2	2	2	0
45615	1	45	3	4	2.55	2	45.8	3	194	27	NA	NA	4.1	4.4	8.1	491	903.8863636	9.038863636	111.5909091	1.840909091	2	1	1	0	0	2	2	1	0	0	0	0	5	2	2	2	2	0
49056	2	62	1	5	2.55	2	45.8	3	149	43	NA	NA	6.2	1.4	4.1	121	354.3571429	3.543571429	86.42857143	2.928571429	NA	3	1	0	0	1	1	1	0	1	0	0	4	2	2	1	2	0
40736	1	85	3	5	2.55	2	45.8	3	207	54	175	118	4.5	2.1	4.4	309	647.4285714	6.474285714	147.1428571	2.095238095	1	NA	2	0	0	1	1	1	0	0	0	0	3	2	2	2	2	0
41637	1	27	1	3	2.55	2	45.8	3	168	51	NA	NA	4.4	3.8	10.5	368	1016.842105	10.16842105	96.84210526	2.763157895	1	NA	2	0	0	0	1	0	0	0	0	0	1	2	2	2	2	0
45786	1	42	4	3	2.55	2	45.8	3	200	46	NA	NA	5.2	4.5	5.9	393	515.2666667	5.152666667	87.33333333	1.311111111	1	NA	2	0	0	0	0	0	0	0	0	0	0	2	2	2	2	0
43358	1	71	4	2	2.55	2	45.8	3	186	52	85	117	5.6	3.4	4.3	224	283.2941176	2.832941176	65.88235294	1.264705882	NA	NA	2	0	0	0	0	0	0	0	0	0	0	2	2	2	2	0
55108	2	63	1	1	2.55	2	45.8	3	198	43	85	138	9.3	1.5	2.3	149	228.4666667	2.284666667	99.33333333	1.533333333	3	2	2	0	0	0	0	0	0	0	0	0	0	2	2	2	2	0
46694	1	35	3	5	2.55	2	45.8	3	160	42	109	96	7.4	2	1.3	190	123.5	1.235	95	0.65	NA	NA	1	0	0	0	0	0	0	0	0	0	0	2	2	2	2	0
122871	2	52	3	4	2.55	2	45.79	3	225	67	139	130	3.3	2.3	4.7	362	739.7391304	7.397391304	157.3913043	2.043478261	1	NA	2	0	0	0	0	0	0	0	0	0	0	2	2	2	2	0
124544	2	79	3	2	2.55	2	45.77	3	185	42	116	120	7.3	1.3	4.3	221	731	7.31	170	3.307692308	1	NA	2	0	0	0	0	0	0	1	0	0	1	2	2	2	2	0
53606	1	45	3	3	2.55	2	45.76	3	230	40	NA	NA	5.4	2.8	6	417	893.5714286	8.935714286	148.9285714	2.142857143	NA	NA	2	0	0	0	0	0	0	0	0	0	0	2	2	2	2	0
88306	1	41	2	2	2.55	2	45.74	3	174	38	96	117	6.5	1.6	3.7	157	363.0625	3.630625	98.125	2.3125	1	NA	1	0	0	0	0	0	0	0	0	0	0	2	2	2	2	0
69420	2	80	3	3	2.55	2	45.72	3	206	24	NA	NA	8.9	3.2	6.5	202	410.3125	4.103125	63.125	2.03125	NA	NA	2	0	0	0	0	0	0	0	0	0	0	2	1	2	1	0
115595	1	80	3	3	2.55	2	45.7	3	230	31	NA	NA	4.6	5.6	5.1	260	236.7857143	2.367857143	46.42857143	0.910714286	NA	NA	2	9	0	0	0	1	0	0	0	0	10	1	2	2	2	0
121451	2	60	4	1	2.55	2	45.7	3	215	65	189	112	4.5	2.3	5.2	428	967.6521739	9.676521739	186.0869565	2.260869565	3	3	2	0	1	1	2	3	1	1	0	0	9	2	2	2	2	0
111229	1	64	3	2	2.55	2	45.7	3	164	50	NA	NA	6.6	3.2	4.1	274	351.0625	3.510625	85.625	1.28125	NA	3	1	1	1	1	1	0	1	0	0	0	5	2	1	2	2	0
89734	2	72	1	1	2.55	2	45.7	3	131	30	85	84	7	2.7	3.9	193	278.7777778	2.787777778	71.48148148	1.444444444	4	3	2	0	0	2	1	0	0	0	0	0	3	2	2	2	2	0
62728	2	32	4	5	2.55	2	45.7	3	174	34	NA	NA	7.7	3.7	7.5	355	719.5945946	7.195945946	95.94594595	2.027027027	NA	NA	2	0	0	1	0	1	0	0	0	0	2	2	2	2	2	0
121917	2	56	3	3	2.55	2	45.7	3	NA	NA	NA	NA	NA	2.5	5.2	241	501.28	5.0128	96.4	2.08	1	NA	1	0	0	0	1	0	0	0	0	0	1	2	2	2	2	0
53193	2	77	2	1	2.55	2	45.7	3	134	41	47	84	5.8	2.6	5.2	612	1224	12.24	235.3846154	2	1	NA	2	0	0	0	0	0	0	0	0	0	0	2	2	2	2	0
47812	2	20	1	2	2.55	2	45.7	3	210	38	NA	NA	8	3.2	7.6	234	555.75	5.5575	73.125	2.375	5	2	2	0	0	0	0	0	0	0	0	0	0	2	2	2	2	0
37236	2	78	2	1	2.55	2	45.7	3	220	43	NA	NA	3.8	4.1	5.3	270	349.0243902	3.490243902	65.85365854	1.292682927	3	NA	2	0	0	0	0	0	0	0	0	0	0	2	2	2	2	0
55436	2	57	5	1	2.55	2	45.7	3	168	65	60	91	5.6	3	2.6	238	206.2666667	2.062666667	79.33333333	0.866666667	NA	NA	1	0	0	0	0	0	0	0	0	0	0	2	2	2	2	0
86950	2	80	3	3	2.55	2	45.67	3	162	46	NA	NA	5.5	1.6	5.7	192	684	6.84	120	3.5625	1	1	2	2	0	2	1	1	0	1	0	0	7	2	2	2	1	0
66811	1	29	5	5	2.55	2	45.66	3	197	42	NA	NA	5	2.8	5.2	277	514.4285714	5.144285714	98.92857143	1.857142857	3	1	2	3	2	3	3	2	1	2	1	0	17	1	2	2	2	0
122134	2	80	3	5	2.55	2	45.66	3	168	35	NA	NA	8.3	1.2	6.4	240	1280	12.8	200	5.333333333	1	3	1	0	1	2	3	3	0	1	0	1	11	1	1	2	2	0
85338	1	43	5	4	2.55	2	45.66	3	177	48	NA	NA	5.7	4.1	7.2	361	633.9512195	6.339512195	88.04878049	1.756097561	NA	NA	1	0	0	0	1	0	0	0	0	0	1	2	2	2	2	0
63533	2	32	1	4	2.55	2	45.65	3	160	42	84	101	5.1	2	5.4	200	540	5.4	100	2.7	3	2	2	1	1	1	2	1	2	1	1	0	10	1	2	2	2	0
71846	1	72	3	5	2.55	2	45.65	3	143	40	132	77	7.1	1.5	10	195	1300	13	130	6.666666667	1	NA	2	1	1	1	2	1	0	1	1	0	8	2	1	2	2	0
85501	2	66	1	3	2.55	2	45.65	3	233	51	189	144	8.1	2.5	6.4	292	747.52	7.4752	116.8	2.56	NA	NA	2	1	1	0	1	1	2	0	0	0	6	2	2	2	2	0
89849	2	67	5	3	2.55	2	45.65	3	206	29	NA	NA	6.2	4.7	9.9	515	1084.787234	10.84787234	109.5744681	2.106382979	4	NA	2	0	0	2	1	1	0	0	0	0	4	2	2	2	2	0
75384	1	61	3	4	2.55	2	45.65	3	210	43	107	146	6.8	1.1	3.9	153	542.4545455	5.424545455	139.0909091	3.545454545	1	NA	2	0	0	0	2	0	0	2	0	0	4	2	2	2	2	0
69196	1	27	5	4	2.55	2	45.63	3	188	52	170	102	2.9	2.4	3.9	295	479.375	4.79375	122.9166667	1.625	NA	NA	2	0	0	1	0	0	0	0	0	0	1	2	2	2	2	0
76434	1	50	1	1	2.55	2	45.6	3	215	66	NA	NA	6.5	1.9	9	221	1046.842105	10.46842105	116.3157895	4.736842105	NA	NA	2	3	1	2	3	2	2	2	3	0	18	1	1	2	1	1
70877	1	56	1	1	2.55	2	45.6	3	151	62	59	77	7.4	1.6	4.7	199	584.5625	5.845625	124.375	2.9375	NA	NA	1	0	1	2	3	0	0	0	0	0	6	2	2	2	2	0
93415	1	27	1	2	2.55	2	45.6	3	267	41	416	NA	12.2	2	5.7	177	504.45	5.0445	88.5	2.85	1	2	2	0	0	2	1	1	0	1	0	0	5	2	2	2	2	0
63167	1	37	5	5	2.55	2	45.6	3	151	43	66	95	7.3	1.1	3	126	343.6363636	3.436363636	114.5454545	2.727272727	NA	NA	1	1	1	0	1	0	0	1	1	0	5	2	1	1	2	0
123254	1	53	1	1	2.55	2	45.6	3	146	40	90	88	5	3.9	6.7	324	556.6153846	5.566153846	83.07692308	1.717948718	6	1	2	0	0	1	3	0	0	0	0	0	4	2	2	2	2	0
48507	2	25	4	4	2.55	2	45.6	3	201	58	NA	NA	2.9	2	3	240	360	3.6	120	1.5	NA	NA	2	0	0	0	1	1	0	0	0	0	2	2	2	2	2	0
51715	1	49	1	2	2.55	2	45.6	3	138	64	55	63	7.3	2	6.1	265	808.25	8.0825	132.5	3.05	NA	3	2	0	0	0	1	0	0	0	0	0	1	2	2	2	2	0
51849	2	41	4	4	2.55	2	45.6	3	240	58	149	152	5.3	1.9	4.3	336	760.4210526	7.604210526	176.8421053	2.263157895	2	NA	2	0	0	0	0	0	0	0	0	0	0	2	2	2	2	0
59308	1	33	2	1	2.55	2	45.6	3	195	39	NA	NA	5.2	3.4	6.4	214	402.8235294	4.028235294	62.94117647	1.882352941	NA	NA	2	0	0	0	0	0	0	0	0	0	0	2	2	2	2	0
115702	2	39	1	2	2.55	2	45.6	3	144	48	55	85	5	2.5	2.1	153	128.52	1.2852	61.2	0.84	NA	NA	2	0	0	0	0	0	0	0	0	0	0	2	2	2	2	0
78534	2	67	2	3	2.55	2	45.59	3	188	44	78	128	5.2	2.4	4.6	369	707.25	7.0725	153.75	1.916666667	NA	NA	1	0	0	0	2	0	0	0	0	0	2	2	2	2	2	0
110351	1	49	3	4	2.55	2	45.57	3	166	41	NA	NA	5.3	2.7	7.6	347	976.7407407	9.767407407	128.5185185	2.814814815	1	NA	1	0	0	0	1	1	0	1	0	0	3	2	2	2	2	0
92229	2	75	5	4	2.55	2	45.5	3	167	55	104	91	5.8	2.9	3.8	250	327.5862069	3.275862069	86.20689655	1.310344828	1	NA	2	2	3	2	3	2	2	2	1	0	17	1	2	2	2	0
110881	2	29	3	2	2.55	2	45.5	3	225	54	NA	NA	5.2	2.8	7.1	426	1080.214286	10.80214286	152.1428571	2.535714286	4	NA	2	1	1	1	1	2	2	2	2	1	13	1	2	2	2	0
60824	2	32	2	5	2.55	2	45.5	3	120	37	70	69	5.8	2.9	6.5	395	885.3448276	8.853448276	136.2068966	2.24137931	3	1	2	0	2	0	0	0	3	0	0	2	7	2	2	2	2	0
115203	1	60	5	5	2.55	2	45.5	3	120	38	72	68	7.6	2.5	4.5	361	649.8	6.498	144.4	1.8	4	3	2	0	0	2	2	0	0	2	1	0	7	2	2	2	2	0
65005	2	71	3	2	2.55	2	45.5	3	NA	NA	NA	NA	NA	1.9	4.2	267	590.2105263	5.902105263	140.5263158	2.210526316	4	NA	2	1	1	0	1	1	1	0	0	0	5	2	2	2	2	0
92184	2	40	1	1	2.55	2	45.5	3	282	59	213	180	6.7	3	2.5	247	205.8333333	2.058333333	82.33333333	0.833333333	2	NA	2	0	0	2	0	1	0	0	0	0	3	2	2	2	2	0
113953	2	45	3	2	2.55	2	45.5	3	178	65	52	103	6.1	2.1	5.1	187	454.1428571	4.541428571	89.04761905	2.428571429	NA	NA	2	0	0	1	1	0	0	0	0	0	2	2	2	2	2	0
119095	1	52	4	4	2.55	2	45.5	3	194	69	NA	NA	3.9	5.2	5.8	306	341.3076923	3.413076923	58.84615385	1.115384615	1	NA	2	0	0	1	1	0	0	0	0	0	2	2	2	2	2	0
76363	2	73	1	2	2.55	2	45.5	3	201	38	NA	NA	6.3	2.7	7.5	322	894.4444444	8.944444444	119.2592593	2.777777778	8	NA	2	0	0	0	0	0	0	0	0	0	0	2	2	2	2	0
63553	1	76	4	3	2.55	2	45.5	3	181	49	NA	NA	8	1.6	3.9	340	828.75	8.2875	212.5	2.4375	NA	NA	2	0	0	0	0	0	0	0	0	0	0	2	2	2	2	0
119746	1	58	2	3	2.55	2	45.5	3	161	29	65	119	8.2	1.7	2.7	191	303.3529412	3.033529412	112.3529412	1.588235294	3	NA	2	0	0	0	0	0	0	0	0	0	0	2	2	2	2	0
55230	2	22	3	3	2.55	2	45.48	3	194	46	138	120	5.8	2.4	4.9	226	461.4166667	4.614166667	94.16666667	2.041666667	NA	NA	2	0	0	0	1	0	1	0	0	0	2	2	2	2	2	0
54957	1	73	3	4	2.55	2	45.47	3	315	36	292	221	5.7	2.4	3.3	255	350.625	3.50625	106.25	1.375	NA	NA	3	0	0	1	3	3	2	0	0	0	9	2	2	2	2	0
46470	1	66	3	3	2.55	2	45.46	3	139	46	NA	NA	7.9	2.9	5.7	176	345.9310345	3.459310345	60.68965517	1.965517241	NA	3	1	2	0	1	1	1	0	1	1	0	7	2	2	2	2	0
46843	1	54	1	1	2.55	2	45.45	3	199	32	NA	NA	5.9	2.7	8.9	224	738.3703704	7.383703704	82.96296296	3.296296296	8	1	2	1	0	0	2	1	0	0	0	0	4	2	2	2	2	0
61305	2	58	2	3	2.55	2	45.44	3	155	45	NA	NA	5.4	2.1	4.7	211	472.2380952	4.722380952	100.4761905	2.238095238	1	NA	2	0	0	0	0	1	0	0	0	0	1	2	2	2	2	0
60192	2	59	3	4	2.55	2	45.43	3	191	35	150	126	4.6	2.1	2.8	353	470.6666667	4.706666667	168.0952381	1.333333333	2	NA	2	1	0	3	3	1	0	0	1	0	9	2	2	2	2	0
51201	1	59	3	5	2.55	2	45.4	3	148	42	141	78	3.8	1.7	4.5	309	817.9411765	8.179411765	181.7647059	2.647058824	NA	NA	1	3	1	3	3	2	1	1	0	1	15	1	2	2	2	0
74791	2	69	5	3	2.55	2	45.4	3	253	43	NA	NA	6.9	1.8	3.8	228	481.3333333	4.813333333	126.6666667	2.111111111	1	NA	2	1	1	2	3	0	0	0	0	0	7	2	2	2	2	0
64396	2	51	3	3	2.55	2	45.4	3	229	66	89	145	6.8	2.5	3.7	288	426.24	4.2624	115.2	1.48	1	3	2	0	0	3	1	1	0	0	0	0	5	2	2	2	2	0
118706	2	38	2	1	2.55	2	45.4	3	239	59	NA	NA	5.4	3	4.6	266	407.8666667	4.078666667	88.66666667	1.533333333	1	3	2	0	0	0	3	2	0	0	0	0	5	2	2	2	2	0
121089	2	72	3	4	2.55	2	45.4	3	179	41	131	112	3.8	2.1	3.2	200	304.7619048	3.047619048	95.23809524	1.523809524	1	3	2	2	0	0	1	2	0	0	0	0	5	2	2	2	2	0
119142	1	69	1	1	2.55	2	45.4	3	156	61	NA	NA	3.9	3.8	7.1	149	278.3947368	2.783947368	39.21052632	1.868421053	3	NA	1	0	1	0	1	1	0	0	1	0	4	2	2	2	2	0
87947	1	34	5	5	2.55	2	45.4	3	191	38	NA	NA	4.1	2.9	6.6	231	525.7241379	5.257241379	79.65517241	2.275862069	1	1	2	0	0	1	1	1	0	0	0	0	3	2	2	2	2	0
89437	1	70	3	5	2.55	2	45.4	3	291	36	162	223	5.6	2.6	3.7	297	422.6538462	4.226538462	114.2307692	1.423076923	2	1	2	0	1	1	1	0	0	0	0	0	3	2	2	2	2	0
79305	1	46	3	5	2.55	2	45.4	3	138	48	83	73	5.8	2.3	4.4	359	686.7826087	6.867826087	156.0869565	1.913043478	NA	NA	2	0	0	0	1	1	0	0	0	0	2	2	2	2	2	0
123879	2	80	3	5	2.55	2	45.4	3	212	40	NA	NA	6.9	2.5	7.7	241	742.28	7.4228	96.4	3.08	2	NA	2	0	0	0	0	0	0	0	0	0	0	2	2	2	2	0
111928	2	46	4	5	2.55	2	45.4	3	176	56	51	110	6.2	2	4	201	402	4.02	100.5	2	4	NA	1	0	0	0	0	0	0	0	0	0	0	2	2	2	2	0
116808	2	33	4	4	2.55	2	45.4	3	229	39	329	124	7	2.4	6.6	270	742.5	7.425	112.5	2.75	2	NA	2	0	0	0	0	0	0	0	0	0	0	2	2	2	1	0
118320	2	35	1	1	2.55	2	45.39	3	229	58	NA	NA	6.9	2.1	5.3	328	827.8095238	8.278095238	156.1904762	2.523809524	NA	NA	1	2	1	1	3	3	2	1	0	0	13	1	2	2	2	0
124508	1	59	4	3	2.55	2	45.39	3	224	77	75	132	6.9	1.9	3	245	386.8421053	3.868421053	128.9473684	1.578947368	3	3	1	0	0	0	1	1	0	0	0	0	2	2	2	2	2	0
40697	1	44	1	1	2.55	2	45.39	3	153	29	230	78	6.6	3.5	4.4	306	384.6857143	3.846857143	87.42857143	1.257142857	NA	NA	1	0	0	0	0	0	0	0	0	0	0	2	2	2	2	0
51064	2	56	1	5	2.55	2	45.37	3	161	33	NA	NA	6.9	1.7	5.2	186	568.9411765	5.689411765	109.4117647	3.058823529	NA	3	1	0	1	0	1	1	0	0	0	0	3	2	1	2	2	0
120594	1	61	4	1	2.55	2	45.36	3	213	53	NA	NA	3.7	2.4	8.8	341	1250.333333	12.50333333	142.0833333	3.666666667	NA	1	2	0	0	0	0	0	0	0	0	0	0	2	2	2	2	0
85236	2	78	1	1	2.55	2	45.31	3	137	43	NA	NA	6.9	2.1	5.7	247	670.4285714	6.704285714	117.6190476	2.714285714	1	NA	1	1	1	1	0	0	1	0	0	0	4	2	2	2	2	0
117314	1	61	2	3	2.55	2	45.31	3	300	42	129	232	7.3	3.3	4	364	441.2121212	4.412121212	110.3030303	1.212121212	10	NA	2	0	0	0	0	0	0	0	0	0	0	2	2	2	2	0
124298	1	36	2	1	2.55	2	45.3	3	173	31	125	117	7.1	2.4	5.5	200	458.3333333	4.583333333	83.33333333	2.291666667	3	3	2	0	1	2	2	3	1	0	0	0	9	2	2	2	2	0
118199	2	22	1	2	2.55	2	45.3	3	244	38	489	NA	6.7	1.5	2	219	292	2.92	146	1.333333333	NA	NA	2	0	1	2	3	1	1	0	1	0	9	2	2	2	2	0
67175	1	49	3	3	2.55	2	45.3	3	181	45	NA	NA	6.9	2.2	5.5	268	670	6.7	121.8181818	2.5	3	1	2	0	0	1	1	2	0	0	0	0	4	2	2	2	2	0
68436	2	51	3	4	2.55	2	45.3	3	164	35	NA	NA	5.2	2.4	7.5	342	1068.75	10.6875	142.5	3.125	NA	NA	2	0	0	1	2	0	0	0	0	0	3	2	2	2	2	0
45529	1	49	1	3	2.55	2	45.3	3	164	57	148	77	5.8	2.2	4.2	208	397.0909091	3.970909091	94.54545455	1.909090909	NA	NA	2	0	1	1	1	0	0	0	0	0	3	2	2	2	2	0
111975	2	59	4	3	2.55	2	45.3	3	206	65	66	128	6.4	1.9	4	347	730.5263158	7.305263158	182.6315789	2.105263158	2	NA	2	0	0	1	1	0	0	0	0	0	2	2	2	2	2	0
84607	2	40	1	1	2.55	2	45.3	3	133	47	NA	NA	4.3	1.9	5	198	521.0526316	5.210526316	104.2105263	2.631578947	4	NA	2	0	0	1	0	1	0	0	0	0	2	2	2	2	2	0
70006	1	29	2	5	2.55	2	45.3	3	139	27	360	40	6.5	1.6	1.7	262	278.375	2.78375	163.75	1.0625	NA	1	3	0	2	0	0	0	0	0	0	0	2	2	2	2	2	0
116564	1	58	3	4	2.55	2	45.3	3	168	41	NA	NA	5.9	2.3	4.7	132	269.7391304	2.697391304	57.39130435	2.043478261	2	3	2	0	0	1	1	0	0	0	0	0	2	2	2	2	2	0
91633	2	42	5	4	2.55	2	45.3	3	151	48	NA	NA	6	3.7	4.2	183	207.7297297	2.077297297	49.45945946	1.135135135	3	1	2	0	0	1	0	1	0	0	0	0	2	2	2	2	2	0
70244	1	80	3	1	2.55	2	45.3	3	243	40	NA	NA	5.4	2.3	5.6	324	788.8695652	7.888695652	140.8695652	2.434782609	10	NA	2	1	0	0	0	0	0	0	0	0	1	2	2	2	2	0
115383	1	54	4	4	2.55	2	45.3	3	151	69	43	73	4.4	3.3	3.1	242	227.3333333	2.273333333	73.33333333	0.939393939	1	NA	2	1	0	0	0	0	0	0	0	0	1	2	2	2	2	0
87118	1	54	2	1	2.55	2	45.3	3	160	48	NA	NA	4.4	3.8	8.3	346	755.7368421	7.557368421	91.05263158	2.184210526	2	NA	2	0	0	0	0	0	0	0	0	0	0	2	2	2	2	0
119634	1	56	4	4	2.55	2	45.27	3	211	40	191	133	8.2	2.5	3.9	297	463.32	4.6332	118.8	1.56	1	1	1	0	1	1	1	0	1	0	1	0	5	2	2	2	2	0
59735	2	26	5	4	2.55	2	45.27	3	208	39	183	132	6.1	3.4	4.1	409	493.2058824	4.932058824	120.2941176	1.205882353	6	2	2	0	1	0	0	0	0	0	0	0	1	2	2	2	2	0
55740	2	39	1	1	2.55	2	45.27	3	277	43	NA	NA	8.6	2.3	2.4	206	214.9565217	2.149565217	89.56521739	1.043478261	NA	NA	2	0	0	0	1	0	0	0	0	0	1	2	2	2	2	0
41376	1	71	3	3	2.55	2	45.2	3	170	43	NA	NA	7.2	2.2	3.7	217	364.9545455	3.649545455	98.63636364	1.681818182	6	3	2	3	1	2	3	1	3	3	1	0	17	1	2	2	2	0
38315	2	68	1	3	2.55	2	45.2	3	192	63	NA	NA	5.1	2.3	6.7	166	483.5652174	4.835652174	72.17391304	2.913043478	5	NA	2	1	2	3	3	2	1	2	0	0	14	1	2	2	2	0
53199	1	54	1	3	2.55	2	45.2	3	143	42	NA	NA	6.9	2.4	10.7	488	2175.666667	21.75666667	203.3333333	4.458333333	1	NA	1	2	0	3	1	0	0	0	0	0	6	2	2	2	2	0
54357	2	45	1	3	2.55	2	45.2	3	172	59	NA	NA	5.8	2.6	5.3	287	585.0384615	5.850384615	110.3846154	2.038461538	6	2	2	0	0	3	3	0	0	0	0	0	6	2	2	2	2	0
43957	1	44	2	5	2.55	2	45.2	3	172	36	72	122	5.6	3	7.1	364	861.4666667	8.614666667	121.3333333	2.366666667	4	1	2	1	0	1	2	1	0	0	0	0	5	2	2	2	2	0
50765	2	64	4	1	2.55	2	45.2	3	152	35	114	94	4.5	3	6.5	322	697.6666667	6.976666667	107.3333333	2.166666667	NA	3	1	0	0	2	2	0	0	0	0	0	4	2	2	2	2	0
54443	2	47	3	4	2.55	2	45.2	3	188	43	NA	NA	6.9	2.2	3.7	243	408.6818182	4.086818182	110.4545455	1.681818182	11	NA	2	0	0	0	2	2	0	0	0	0	4	2	2	2	2	0
62160	2	63	2	3	2.55	2	45.2	3	129	32	162	65	8.5	1.4	6.1	168	732	7.32	120	4.357142857	4	3	2	0	1	1	1	0	0	0	0	0	3	2	2	2	2	0
70279	2	53	4	3	2.55	2	45.2	3	188	54	NA	NA	4.8	1.9	5.3	199	555.1052632	5.551052632	104.7368421	2.789473684	3	NA	2	0	0	1	1	1	0	0	0	0	3	2	2	2	2	0
112958	2	31	4	3	2.55	2	45.2	3	NA	NA	NA	NA	NA	1.3	5.1	231	906.2307692	9.062307692	177.6923077	3.923076923	NA	NA	1	0	0	0	1	1	0	0	0	0	2	2	2	2	2	0
37432	2	71	3	3	2.55	2	45.2	3	195	48	NA	NA	7	2.5	8.4	364	1223.04	12.2304	145.6	3.36	1	3	2	0	0	0	1	0	0	0	0	0	1	2	2	2	2	0
92048	1	75	1	1	2.55	2	45.2	3	158	61	NA	NA	6.3	1.7	7.6	242	1081.882353	10.81882353	142.3529412	4.470588235	5	1	2	0	0	1	0	0	0	0	0	0	1	2	2	2	2	0
64727	1	50	1	1	2.55	2	45.2	3	225	57	148	138	6	2	4.7	314	737.9	7.379	157	2.35	1	NA	2	0	0	0	1	0	0	0	0	0	1	2	2	2	2	0
84322	1	40	4	2	2.55	2	45.2	3	162	51	NA	NA	6.8	3.3	4.1	213	264.6363636	2.646363636	64.54545455	1.242424242	NA	3	2	0	0	0	1	0	0	0	0	0	1	2	2	2	2	0
84366	2	48	1	2	2.55	2	45.19	3	188	62	64	113	4.3	1.2	3.4	200	566.6666667	5.666666667	166.6666667	2.833333333	3	NA	2	0	0	0	0	0	0	0	0	0	0	2	2	2	2	0
86844	1	39	2	1	2.55	2	45.18	3	236	52	198	144	6.4	1.8	4.2	264	616	6.16	146.6666667	2.333333333	NA	NA	2	0	0	0	0	0	0	0	0	0	0	2	2	2	2	0
79377	1	72	4	3	2.55	2	45.17	3	150	35	NA	NA	6.8	0.6	2.7	123	553.5	5.535	205	4.5	NA	NA	2	0	0	0	0	1	0	0	0	0	1	2	2	2	2	0
71871	2	43	5	3	2.55	2	45.17	3	202	57	151	115	8.1	1.5	4.7	252	789.6	7.896	168	3.133333333	1	NA	2	0	0	0	0	0	0	0	0	0	0	2	2	2	2	0
119499	1	48	1	4	2.55	2	45.13	3	242	51	147	162	4.9	2.3	4.8	296	617.7391304	6.177391304	128.6956522	2.086956522	NA	NA	2	1	0	0	1	2	1	1	0	0	6	2	2	2	2	0
121873	2	68	1	1	2.55	2	45.12	3	124	39	147	56	6.6	2.4	3.6	321	481.5	4.815	133.75	1.5	3	3	1	3	1	3	1	0	3	1	0	0	12	1	2	2	2	0
116562	1	69	1	1	2.55	2	45.12	3	150	45	NA	NA	5.4	2.8	8.4	427	1281	12.81	152.5	3	NA	NA	2	0	1	1	1	2	0	0	0	0	5	2	2	2	2	0
88232	1	65	4	4	2.55	2	45.12	3	196	58	NA	NA	4.8	2.6	7.6	366	1069.846154	10.69846154	140.7692308	2.923076923	6	NA	2	0	0	0	1	0	1	1	0	0	3	2	2	2	2	0
118190	1	45	5	5	2.55	2	45.1	3	215	78	78	121	5.4	1.1	3.4	210	649.0909091	6.490909091	190.9090909	3.090909091	NA	NA	1	3	2	0	3	0	3	0	3	0	14	1	2	2	1	1
50007	1	60	5	5	2.55	2	45.1	3	191	60	48	121	6.1	1.2	2.6	281	608.8333333	6.088333333	234.1666667	2.166666667	2	NA	2	1	1	2	2	1	1	0	0	0	8	2	2	2	2	0
61362	2	60	4	3	2.55	2	45.1	3	158	63	32	89	6	2.3	1.5	337	219.7826087	2.197826087	146.5217391	0.652173913	NA	NA	2	1	2	2	2	1	0	0	0	0	8	2	2	2	2	0
124428	1	26	4	3	2.55	2	45.1	3	250	62	133	161	7.4	2.1	5.5	251	657.3809524	6.573809524	119.5238095	2.619047619	1	NA	2	0	1	3	0	2	1	0	0	0	7	2	2	2	2	0
91721	2	26	3	4	2.55	2	45.1	3	180	58	NA	NA	4.4	3	3.8	211	267.2666667	2.672666667	70.33333333	1.266666667	1	NA	2	1	1	1	1	1	1	1	0	0	7	2	2	2	2	0
54564	1	34	2	4	2.55	2	45.1	3	134	49	NA	NA	3.2	1	2.3	75	172.5	1.725	75	2.3	6	3	2	0	0	3	1	2	0	0	0	0	6	2	2	2	2	0
74014	1	60	1	1	2.55	2	45.1	3	157	49	NA	NA	6.5	2.4	6.3	360	945	9.45	150	2.625	4	NA	1	1	0	1	1	1	0	0	0	0	4	2	2	2	2	0
109413	2	59	5	4	2.55	2	45.1	3	141	34	59	95	5.2	1.7	5	213	626.4705882	6.264705882	125.2941176	2.941176471	1	3	2	0	0	0	2	0	0	1	0	0	3	2	2	2	2	0
117887	1	34	1	3	2.55	2	45.1	3	220	58	NA	NA	2.7	2.5	4.2	396	665.28	6.6528	158.4	1.68	1	NA	1	0	0	0	0	0	0	0	0	0	0	2	2	2	2	0
123934	1	67	5	4	2.55	2	45.1	3	121	35	NA	NA	4.6	2.2	4.6	200	418.1818182	4.181818182	90.90909091	2.090909091	2	NA	1	0	0	0	0	0	0	0	0	0	0	2	2	2	2	0
90650	1	59	4	4	2.55	2	45.1	3	158	56	81	86	6.6	2.1	4.1	174	339.7142857	3.397142857	82.85714286	1.952380952	3	NA	2	0	0	0	0	0	0	0	0	0	0	2	2	2	2	0
121564	2	38	5	5	2.55	2	45.1	3	177	65	59	100	4	2.2	2.3	310	324.0909091	3.240909091	140.9090909	1.045454545	1	3	2	0	0	0	0	0	0	0	0	0	0	2	2	2	2	0
69864	1	52	4	3	2.55	2	45.07	3	237	49	186	151	5.8	2.9	4.6	212	336.2758621	3.362758621	73.10344828	1.586206897	NA	NA	2	0	0	0	0	0	0	0	0	0	0	2	2	2	2	0
123748	1	22	1	4	2.55	2	45	3	210	35	NA	NA	4.4	3	4.7	195	305.5	3.055	65	1.566666667	NA	3	1	3	3	3	3	1	3	3	0	1	20	1	2	2	2	0
112506	1	48	4	4	2.55	2	45	3	165	49	NA	NA	5	2.8	6	281	602.1428571	6.021428571	100.3571429	2.142857143	1	3	2	1	1	3	3	2	1	1	0	0	12	1	2	2	2	0
90258	1	79	3	5	2.55	2	45	3	165	38	NA	NA	6.2	1.9	5	299	786.8421053	7.868421053	157.3684211	2.631578947	NA	NA	2	1	3	1	0	3	2	1	0	0	11	1	2	2	2	0
86713	1	65	4	3	2.55	2	45	3	175	56	NA	NA	4.8	1.1	2.5	243	552.2727273	5.522727273	220.9090909	2.272727273	1	3	2	2	1	2	1	1	0	1	0	0	8	2	2	2	2	0
122431	2	57	1	1	2.55	2	45	3	161	50	NA	NA	4.9	3.8	5.4	284	403.5789474	4.035789474	74.73684211	1.421052632	1	NA	2	1	1	1	1	1	1	1	1	0	8	2	2	2	2	0
117204	2	72	3	3	2.55	2	45	3	156	30	NA	NA	6.2	2.4	7.5	170	531.25	5.3125	70.83333333	3.125	NA	1	1	0	1	0	3	0	0	2	1	0	7	2	2	2	2	0
80112	1	60	4	5	2.55	2	45	3	203	55	NA	NA	6.1	1.6	4.7	238	699.125	6.99125	148.75	2.9375	1	NA	2	0	1	1	1	0	0	0	0	0	3	2	2	2	2	0
62526	2	62	2	3	2.55	2	45	3	205	52	162	121	6.5	2.4	3.9	204	331.5	3.315	85	1.625	NA	3	2	0	0	0	2	0	1	0	0	0	3	2	1	9	2	0
58816	1	80	3	2	2.55	2	45	3	188	50	NA	NA	5.6	3.1	7.3	343	807.7096774	8.077096774	110.6451613	2.35483871	NA	NA	2	0	1	0	1	0	0	0	0	0	2	2	2	2	2	0
48109	2	25	1	3	2.55	2	45	3	152	53	77	84	8.1	2.9	3.2	248	273.6551724	2.736551724	85.51724138	1.103448276	4	NA	3	0	0	1	1	0	0	0	0	0	2	2	2	2	2	0
40559	2	24	1	1	2.55	2	45	3	223	47	84	159	8	2.5	2	202	161.6	1.616	80.8	0.8	3	NA	2	0	0	0	1	0	0	0	0	0	1	2	2	2	2	0
42981	2	65	1	2	2.55	2	45	3	203	35	169	134	6.1	1.7	5.7	253	848.2941176	8.482941176	148.8235294	3.352941176	7	NA	2	0	0	0	0	0	0	0	0	0	0	2	2	2	2	0
49009	1	52	1	1	2.55	2	45	3	217	60	NA	NA	4.9	3	5.1	374	635.8	6.358	124.6666667	1.7	1	NA	2	0	0	0	0	0	0	0	0	0	0	2	2	2	2	0
109673	1	34	1	3	2.55	2	45	3	205	37	NA	NA	6.5	2.8	3.5	384	480	4.8	137.1428571	1.25	1	3	2	0	0	0	0	0	0	0	0	0	0	2	2	2	2	0
122928	2	50	1	3	2.55	2	45	3	201	24	NA	NA	7.2	4	7.7	223	429.275	4.29275	55.75	1.925	12	NA	2	0	0	0	0	0	0	0	0	0	0	2	2	2	2	0
56302	1	60	3	2	2.55	2	45	3	139	54	NA	NA	4.8	2.6	5.7	251	550.2692308	5.502692308	96.53846154	2.192307692	2	3	2	1	1	2	2	0	0	0	0	0	6	2	2	2	1	0
71238	2	53	3	4	2.55	2	45	3	176	44	169	98	7.6	2	5.4	237	639.9	6.399	118.5	2.7	NA	3	1	0	0	0	0	0	0	0	2	0	2	2	2	2	1	0
118673	2	25	1	3	2.55	2	44.96	3	186	30	444	NA	5.3	2.7	8.8	350	1140.740741	11.40740741	129.6296296	3.259259259	NA	1	2	0	1	0	0	0	1	0	0	0	2	2	2	2	2	0
118030	2	53	2	5	2.55	2	44.96	3	161	60	89	83	8.3	2.8	4.1	214	313.3571429	3.133571429	76.42857143	1.464285714	NA	NA	1	1	1	0	1	0	0	1	0	0	4	2	2	2	1	0
123512	2	34	2	4	2.55	2	44.95	3	235	48	NA	NA	6.6	2.2	4.7	255	544.7727273	5.447727273	115.9090909	2.136363636	NA	NA	2	0	0	0	1	0	0	0	0	0	1	2	2	2	2	0
76771	1	33	2	2	2.55	2	44.93	3	161	48	139	85	5	2.6	4.6	317	560.8461538	5.608461538	121.9230769	1.769230769	1	1	2	1	1	0	3	3	0	0	0	0	8	2	2	2	2	0
89014	2	51	4	5	2.55	2	44.93	3	226	45	130	155	6.4	1.9	4.4	382	884.6315789	8.846315789	201.0526316	2.315789474	NA	3	2	0	0	1	1	0	0	0	0	0	2	2	2	2	2	0
93131	2	66	1	4	2.55	2	44.92	3	179	43	106	115	5.3	2.1	2.1	253	253	2.53	120.4761905	1	NA	3	1	0	0	0	0	0	0	0	0	0	0	2	2	2	2	0
83464	2	75	4	5	2.55	2	44.9	3	247	42	NA	NA	5.4	3	5.5	200	366.6666667	3.666666667	66.66666667	1.833333333	3	NA	1	3	3	3	2	2	3	1	3	0	20	1	2	2	2	0
89960	2	69	3	4	2.55	2	44.9	3	161	35	70	112	5.3	2.4	7.7	319	1023.458333	10.23458333	132.9166667	3.208333333	4	3	2	3	3	2	3	1	3	1	0	1	17	1	2	2	2	0
118433	1	48	5	5	2.55	2	44.9	3	189	59	139	102	8.1	3.2	5	234	365.625	3.65625	73.125	1.5625	2	3	1	2	1	3	3	3	0	0	3	0	15	1	2	2	2	0
57294	1	60	3	2	2.55	2	44.9	3	161	37	134	97	6.6	1.9	4.6	291	704.5263158	7.045263158	153.1578947	2.421052632	2	3	2	1	1	2	2	2	3	1	0	0	12	1	2	2	2	0
84050	2	79	3	5	2.55	2	44.9	3	185	48	128	111	5.9	2.4	3.9	275	446.875	4.46875	114.5833333	1.625	NA	3	2	2	0	3	3	3	0	0	0	0	11	1	2	2	2	0
54278	2	77	3	3	2.55	2	44.9	3	154	55	58	87	5.1	2.8	4.2	249	373.5	3.735	88.92857143	1.5	NA	3	2	1	0	2	3	3	0	0	0	0	9	2	2	2	2	0
55511	2	73	2	4	2.55	2	44.9	3	170	33	NA	NA	6.6	2.9	7.4	219	558.8275862	5.588275862	75.51724138	2.551724138	2	1	2	0	1	1	1	0	1	3	1	0	8	2	2	2	2	0
51776	1	30	1	3	2.55	2	44.9	3	173	61	117	89	5.5	2.5	4.5	192	345.6	3.456	76.8	1.8	2	2	1	0	0	1	3	0	0	0	0	0	4	2	1	2	2	0
93036	1	52	4	4	2.55	2	44.9	3	144	57	50	77	5	1.2	3.2	295	786.6666667	7.866666667	245.8333333	2.666666667	1	NA	2	0	0	1	2	0	0	0	0	0	3	2	2	2	2	0
91696	2	80	3	2	2.55	2	44.9	3	221	42	185	142	7.6	2.1	5	195	464.2857143	4.642857143	92.85714286	2.380952381	3	NA	2	0	0	1	1	1	0	0	0	0	3	2	2	2	2	0
50182	2	58	2	4	2.55	2	44.9	3	125	27	198	58	8	2.4	2.2	210	192.5	1.925	87.5	0.916666667	4	2	2	0	0	0	0	3	0	0	0	0	3	2	2	2	2	0
62052	1	49	1	3	2.55	2	44.9	3	248	46	103	181	6.9	3.3	4	222	269.0909091	2.690909091	67.27272727	1.212121212	3	NA	2	0	0	1	1	0	0	0	0	0	2	2	2	2	2	0
56488	2	26	1	4	2.55	2	44.9	3	194	39	NA	NA	7.7	2.2	7.7	318	1113	11.13	144.5454545	3.5	8	3	2	0	0	0	1	0	0	0	0	0	1	2	2	2	2	0
37998	2	28	1	4	2.55	2	44.9	3	186	45	NA	NA	5.1	2.7	8.3	296	909.9259259	9.099259259	109.6296296	3.074074074	1	NA	2	0	0	0	1	0	0	0	0	0	1	2	2	2	2	0
32836	2	39	4	4	2.55	2	44.9	3	235	63	149	142	4.6	2.6	5.4	299	621	6.21	115	2.076923077	2	NA	2	0	0	0	1	0	0	0	0	0	1	2	2	2	2	0
53321	2	23	1	2	2.55	2	44.9	3	NA	NA	NA	NA	NA	2.2	3.8	182	314.3636364	3.143636364	82.72727273	1.727272727	NA	NA	1	0	0	0	1	0	0	0	0	0	1	2	2	2	2	0
34604	1	25	4	2	2.55	2	44.9	3	200	62	93	119	5.9	2.1	2.9	221	305.1904762	3.051904762	105.2380952	1.380952381	2	NA	2	0	1	0	0	0	0	0	0	0	1	2	2	2	2	0
80643	1	39	4	5	2.55	2	44.9	3	224	42	NA	NA	7.6	1.8	3.5	110	213.8888889	2.138888889	61.11111111	1.944444444	4	2	2	1	0	0	0	0	0	0	0	0	1	2	2	2	2	0
86859	1	79	1	1	2.55	2	44.9	3	178	41	113	114	4.4	2.6	8.2	366	1154.307692	11.54307692	140.7692308	3.153846154	2	NA	1	0	0	0	0	0	0	0	0	0	0	2	2	2	2	0
85120	1	65	3	2	2.55	2	44.9	3	142	56	NA	NA	5.8	2.7	7.2	403	1074.666667	10.74666667	149.2592593	2.666666667	3	NA	2	0	0	0	0	0	0	0	0	0	0	2	2	2	2	0
89573	1	20	2	3	2.55	2	44.9	3	274	53	114	198	NA	2.3	5.6	302	735.3043478	7.353043478	131.3043478	2.434782609	1	NA	2	0	0	0	0	0	0	0	0	0	0	2	2	2	2	0
122537	1	31	3	2	2.55	2	44.9	3	212	34	178	142	5.6	2	4.2	275	577.5	5.775	137.5	2.1	5	1	1	0	0	0	0	0	0	0	0	0	0	2	2	2	2	0
120118	2	61	4	3	2.55	2	44.9	3	192	35	NA	NA	6.6	2.8	4.9	246	430.5	4.305	87.85714286	1.75	1	1	2	0	0	0	0	0	0	0	0	0	0	2	2	2	2	0
81395	1	23	1	3	2.55	2	44.89	3	82	42	NA	NA	4.7	2.3	2.8	286	348.173913	3.48173913	124.3478261	1.217391304	NA	NA	1	3	3	3	3	3	3	3	3	2	26	1	2	2	2	0
37507	2	22	1	2	2.55	2	44.87	3	106	36	NA	NA	7.2	2.1	7	296	986.6666667	9.866666667	140.952381	3.333333333	NA	3	1	0	0	2	3	2	1	0	0	0	8	2	1	1	2	0
76051	1	50	3	4	2.55	2	44.86	3	222	57	150	135	2.8	2.4	9.4	337	1319.916667	13.19916667	140.4166667	3.916666667	4	NA	2	1	2	2	3	1	1	0	0	0	10	1	2	2	2	0
110056	1	63	3	5	2.55	2	44.86	3	168	36	NA	NA	10.3	3.4	6.8	437	874	8.74	128.5294118	2	3	3	2	0	0	0	0	0	0	0	0	0	0	2	2	2	2	0
59009	1	55	5	3	2.55	2	44.82	3	210	29	NA	NA	6.1	1.8	6.7	224	833.7777778	8.337777778	124.4444444	3.722222222	3	NA	2	0	0	0	1	1	1	1	2	0	6	2	2	2	2	0
50448	2	27	2	4	2.55	2	44.81	3	256	40	NA	NA	6.8	3.5	7.4	316	668.1142857	6.681142857	90.28571429	2.114285714	5	1	1	1	1	2	0	2	1	1	1	0	9	2	2	2	2	0
37892	1	55	1	4	2.55	2	44.81	3	188	40	116	125	7.1	2.6	4	262	403.0769231	4.030769231	100.7692308	1.538461538	4	NA	2	0	0	3	1	0	0	0	0	0	4	2	2	2	2	0
56432	2	64	1	1	2.55	2	44.8	3	207	44	NA	NA	7.1	2.2	7	154	490	4.9	70	3.181818182	3	3	2	1	1	2	2	1	2	0	2	0	11	1	1	1	2	0
44933	2	48	3	4	2.55	2	44.8	3	180	43	NA	NA	8	2.4	7	300	875	8.75	125	2.916666667	5	1	2	1	1	1	1	0	1	2	1	0	8	2	2	2	2	0
47441	2	20	1	3	2.55	2	44.8	3	174	41	88	115	7.1	1.6	3.2	170	340	3.4	106.25	2	1	NA	2	1	1	2	1	1	0	0	0	0	6	2	2	2	2	0
64430	1	65	5	4	2.55	2	44.8	3	211	39	NA	NA	5.4	2.5	4.1	264	432.96	4.3296	105.6	1.64	3	1	2	0	0	0	1	3	0	0	0	0	4	2	2	2	2	0
57754	2	44	2	3	2.55	2	44.8	3	189	52	122	113	2.9	3.7	6.2	241	403.8378378	4.038378378	65.13513514	1.675675676	1	3	2	0	0	3	1	0	0	0	0	0	4	2	2	2	2	0
124589	2	52	2	4	2.55	2	44.8	3	NA	NA	NA	NA	NA	2.9	6.4	317	699.5862069	6.995862069	109.3103448	2.206896552	NA	1	1	0	0	1	1	0	0	0	0	0	2	2	2	2	2	0
65396	1	54	5	5	2.55	2	44.8	3	177	37	NA	NA	5.6	3.1	5.9	275	523.3870968	5.233870968	88.70967742	1.903225806	2	NA	2	0	0	1	1	0	0	0	0	0	2	2	2	2	2	0
86601	1	23	2	2	2.55	2	44.8	3	239	42	144	168	6.2	2.3	3.8	211	348.6086957	3.486086957	91.73913043	1.652173913	4	NA	2	0	0	0	1	0	0	0	0	0	1	2	2	2	2	0
71785	1	64	4	2	2.55	2	44.8	3	163	43	178	84	8	1.7	5.1	207	621	6.21	121.7647059	3	2	1	3	0	0	0	0	0	0	0	0	0	0	2	2	2	2	0
61326	2	57	3	4	2.55	2	44.8	3	217	39	NA	NA	5.3	2	3.7	149	275.65	2.7565	74.5	1.85	2	3	2	0	0	0	0	0	0	0	0	0	0	2	2	1	2	0
64026	2	29	4	4	2.55	2	44.8	3	185	43	NA	NA	4.3	2.6	4.5	195	337.5	3.375	75	1.730769231	NA	NA	2	0	0	2	2	0	0	0	0	0	4	2	2	2	1	0
63862	1	80	3	3	2.55	2	44.78	3	211	45	NA	NA	7.4	2.4	7.4	319	983.5833333	9.835833333	132.9166667	3.083333333	5	NA	3	0	0	0	0	0	0	0	0	0	0	2	2	2	2	0
93492	1	46	2	3	2.55	2	44.77	3	185	69	NA	NA	5.5	2	3.9	306	596.7	5.967	153	1.95	2	3	3	0	0	1	1	1	0	0	0	0	3	2	2	2	2	0
118459	1	80	3	3	2.55	2	44.74	3	167	57	NA	NA	6.6	2.4	2.9	378	456.75	4.5675	157.5	1.208333333	1	NA	1	1	2	1	1	1	1	0	1	0	8	2	2	2	2	0
118503	2	33	2	4	2.55	2	44.73	3	146	45	NA	NA	5.3	3.6	5.4	240	360	3.6	66.66666667	1.5	5	NA	2	1	1	3	2	1	2	0	0	0	10	1	2	2	2	0
93328	1	34	5	5	2.55	2	44.73	3	256	57	NA	NA	6.8	1.6	3.9	214	521.625	5.21625	133.75	2.4375	1	NA	2	0	0	3	1	0	0	0	0	0	4	2	2	2	2	0
63451	1	28	4	2	2.55	2	44.73	3	231	36	213	152	7.3	2.2	3.5	239	380.2272727	3.802272727	108.6363636	1.590909091	2	3	2	0	0	0	0	0	0	0	0	0	0	2	2	2	2	0
79496	1	54	2	3	2.55	2	44.72	3	137	42	NA	NA	7.9	2.6	6.6	336	852.9230769	8.529230769	129.2307692	2.538461538	NA	3	1	0	0	0	0	0	0	0	0	0	0	2	2	2	2	0
110728	1	72	3	5	2.55	2	44.7	3	147	39	206	67	5.3	1.6	4.8	380	1140	11.4	237.5	3	NA	NA	1	3	3	0	3	3	3	0	3	0	18	1	2	2	2	0
122800	2	34	2	5	2.55	2	44.7	3	190	49	105	120	6.1	2.7	6.9	331	845.8888889	8.458888889	122.5925926	2.555555556	5	1	2	2	2	3	3	3	2	2	0	0	17	1	2	2	2	0
47831	1	52	2	4	2.55	2	44.7	3	181	65	NA	NA	5	3.1	5.1	249	409.6451613	4.096451613	80.32258065	1.64516129	NA	NA	3	3	3	3	1	1	0	1	1	0	13	1	1	2	2	0
58649	2	74	3	4	2.55	2	44.7	3	NA	NA	NA	NA	NA	2.5	3.8	213	323.76	3.2376	85.2	1.52	NA	NA	2	0	0	3	3	3	0	1	0	0	10	1	2	2	2	0
53247	2	44	3	3	2.55	2	44.7	3	167	38	NA	NA	5.4	1.5	4.5	231	693	6.93	154	3	1	NA	1	1	0	1	1	1	0	1	1	0	6	2	2	2	2	0
60847	2	53	3	3	2.55	2	44.7	3	147	53	108	72	10.1	3.1	7.4	373	890.3870968	8.903870968	120.3225806	2.387096774	NA	1	1	0	0	2	2	1	0	0	0	0	5	2	2	2	2	0
47163	2	80	2	3	2.55	2	44.7	3	152	57	NA	NA	4.5	1.2	3.2	274	730.6666667	7.306666667	228.3333333	2.666666667	NA	NA	2	0	1	0	1	1	0	1	1	0	5	2	2	2	2	0
42428	1	53	3	4	2.55	2	44.7	3	215	48	NA	NA	4	2.4	4.6	171	327.75	3.2775	71.25	1.916666667	1	2	2	1	0	3	1	0	0	0	0	0	5	2	2	2	2	0
44791	1	64	2	4	2.55	2	44.7	3	160	51	NA	NA	6.6	2.8	8.5	213	646.6071429	6.466071429	76.07142857	3.035714286	2	NA	1	0	0	3	1	0	0	0	0	0	4	2	2	2	2	0
55282	1	56	1	2	2.55	2	44.7	3	169	64	50	95	5.6	2.4	6.7	262	731.4166667	7.314166667	109.1666667	2.791666667	4	NA	2	0	1	1	1	0	0	0	0	0	3	2	2	2	2	0
61987	1	80	3	3	2.55	2	44.7	3	221	41	191	142	7.8	2.4	3.4	211	298.9166667	2.989166667	87.91666667	1.416666667	1	NA	2	0	0	0	1	1	0	1	0	0	3	2	2	2	2	0
80088	1	22	1	3	2.55	2	44.7	3	129	60	60	57	1.7	2	2.8	126	176.4	1.764	63	1.4	NA	3	2	0	0	0	2	0	0	0	0	0	2	2	1	2	2	0
113264	1	20	1	3	2.55	2	44.7	3	197	61	42	128	6.3	2.8	1.6	172	98.28571429	0.982857143	61.42857143	0.571428571	1	3	3	0	0	0	0	2	0	0	0	0	2	2	2	2	2	0
79091	2	38	1	2	2.55	2	44.7	3	291	29	NA	NA	7.9	2.5	5.2	264	549.12	5.4912	105.6	2.08	1	NA	2	0	0	0	0	0	0	0	0	0	0	2	2	2	2	0
90502	2	27	3	4	2.55	2	44.7	3	182	63	NA	NA	5.3	3.6	5.5	196	299.4444444	2.994444444	54.44444444	1.527777778	2	NA	2	0	0	0	0	0	0	0	0	0	0	2	2	2	2	0
115574	1	41	5	5	2.55	2	44.7	3	266	45	153	190	5.6	3	2.3	332	254.5333333	2.545333333	110.6666667	0.766666667	1	NA	2	0	0	0	0	0	0	0	0	0	0	2	2	2	2	0
68918	1	55	1	1	2.55	2	44.7	3	237	30	NA	NA	6.8	3.5	7.2	270	555.4285714	5.554285714	77.14285714	2.057142857	2	NA	1	0	0	1	1	1	0	1	0	0	4	2	2	2	1	0
115467	2	34	2	1	2.55	2	44.68	3	254	54	NA	NA	4.1	2.1	3.2	209	318.4761905	3.184761905	99.52380952	1.523809524	NA	NA	2	1	3	3	0	0	3	0	0	0	10	1	2	2	2	0
117242	1	58	4	3	2.55	2	44.68	3	192	33	NA	NA	8.9	2.7	3.8	356	501.037037	5.01037037	131.8518519	1.407407407	1	NA	2	1	0	1	1	1	1	1	1	0	7	2	2	2	2	0
113770	1	52	3	5	2.55	2	44.67	3	243	39	NA	NA	7.1	2.8	5.2	386	716.8571429	7.168571429	137.8571429	1.857142857	2	NA	2	0	0	3	0	0	0	0	0	0	3	2	2	2	2	0
112099	2	72	1	1	2.55	2	44.66	3	144	46	133	71	6.2	1.5	5	283	943.3333333	9.433333333	188.6666667	3.333333333	3	3	2	1	0	1	1	0	0	0	0	0	3	2	2	2	2	0
114557	2	33	4	3	2.55	2	44.66	3	190	53	NA	NA	5.5	3	4.8	227	363.2	3.632	75.66666667	1.6	7	NA	2	0	0	0	1	1	0	0	0	0	2	2	2	2	2	0
89186	1	80	3	2	2.55	2	44.64	3	204	38	189	128	6.2	2.8	4.9	321	561.75	5.6175	114.6428571	1.75	NA	NA	2	0	0	1	0	0	0	0	0	0	1	2	2	2	2	0
109639	2	42	3	4	2.55	2	44.61	3	196	55	70	127	6.4	2.2	4.2	386	736.9090909	7.369090909	175.4545455	1.909090909	2	NA	2	1	0	1	3	3	0	1	0	0	9	2	2	2	2	0
90690	2	80	3	3	2.55	2	44.6	3	171	48	144	94	5.9	2.2	6.2	284	800.3636364	8.003636364	129.0909091	2.818181818	7	3	2	2	2	3	3	3	3	3	2	1	22	1	2	2	2	0
120538	2	53	1	2	2.55	2	44.6	3	179	78	NA	NA	4.8	2.6	3.6	309	427.8461538	4.278461538	118.8461538	1.384615385	3	NA	2	1	1	3	2	1	3	3	1	0	15	1	2	2	2	0
111511	1	32	2	2	2.55	2	44.6	3	165	40	NA	NA	4.2	3.2	8.2	236	604.75	6.0475	73.75	2.5625	NA	3	1	3	2	0	1	0	1	1	1	1	10	1	2	2	2	0
89566	1	78	4	5	2.55	2	44.6	3	186	36	NA	NA	4.9	2.4	6.7	213	594.625	5.94625	88.75	2.791666667	NA	1	2	0	1	3	2	1	1	0	0	0	8	2	2	2	2	0
61227	2	61	3	3	2.55	2	44.6	3	143	67	NA	NA	4.3	1.4	3	205	439.2857143	4.392857143	146.4285714	2.142857143	NA	NA	2	1	2	3	2	0	0	0	0	0	8	2	2	2	2	0
41368	2	59	3	1	2.55	2	44.6	3	155	38	121	93	5.9	1.5	6.3	211	886.2	8.862	140.6666667	4.2	4	NA	2	0	2	0	2	1	1	0	0	0	6	2	2	2	2	0
61795	1	61	3	4	2.55	2	44.6	3	NA	NA	NA	NA	NA	1.5	1.5	244	244	2.44	162.6666667	1	6	NA	2	0	0	2	3	0	0	0	0	0	5	2	2	2	2	0
48306	1	77	3	3	2.55	2	44.6	3	102	35	97	48	6.9	1.8	1.9	259	273.3888889	2.733888889	143.8888889	1.055555556	NA	3	2	0	1	2	1	0	0	0	0	0	4	2	2	2	2	0
48500	1	72	2	4	2.55	2	44.6	3	159	35	NA	NA	7.4	2.1	4.9	317	739.6666667	7.396666667	150.952381	2.333333333	1	NA	2	1	0	1	1	0	0	0	0	0	3	2	2	2	2	0
33961	1	78	3	4	2.55	2	44.6	3	216	29	561	NA	8.7	3.1	8.2	304	804.1290323	8.041290323	98.06451613	2.64516129	2	3	1	0	0	0	1	0	0	0	0	0	1	2	2	2	2	0
60069	2	49	2	4	2.55	2	44.6	3	209	29	NA	NA	8.2	2.3	4.2	198	361.5652174	3.615652174	86.08695652	1.826086957	6	NA	2	0	0	0	0	1	0	0	0	0	1	2	2	2	2	0
44265	1	40	3	3	2.55	2	44.6	3	111	39	55	61	5	1.3	4.4	262	886.7692308	8.867692308	201.5384615	3.384615385	2	NA	1	0	0	0	0	0	0	0	0	0	0	2	2	2	2	0
46687	2	80	3	3	2.55	2	44.6	3	225	23	NA	NA	5.2	2.1	6.3	263	789	7.89	125.2380952	3	5	NA	2	0	0	0	0	0	0	0	0	0	0	2	2	2	2	0
61864	1	80	1	2	2.55	2	44.6	3	201	54	80	131	4.7	2	3.6	252	453.6	4.536	126	1.8	8	2	2	0	0	0	0	0	0	0	0	0	0	2	2	2	2	0
35668	2	81	3	3	2.55	2	44.6	3	204	54	166	117	4.5	2.4	3.7	256	394.6666667	3.946666667	106.6666667	1.541666667	NA	NA	2	0	0	0	0	0	0	0	0	0	0	2	2	2	2	0
49251	1	38	1	3	2.55	2	44.6	3	164	47	45	108	4.4	1.1	2.9	139	366.4545455	3.664545455	126.3636364	2.636363636	1	NA	2	0	0	0	0	0	0	0	0	0	0	2	2	2	2	0
60717	1	39	4	2	2.55	2	44.59	3	273	55	NA	NA	4.8	3.5	5.7	386	628.6285714	6.286285714	110.2857143	1.628571429	2	1	2	1	1	1	2	2	0	0	1	0	8	2	2	2	2	0
43540	2	65	1	2	2.55	2	44.55	3	NA	NA	NA	NA	NA	1.5	5.4	460	1656	16.56	306.6666667	3.6	NA	NA	2	0	1	2	1	2	1	2	0	0	9	2	2	2	2	0
76139	2	76	3	3	2.55	2	44.53	3	189	38	192	113	7.7	3.3	4.6	262	365.2121212	3.652121212	79.39393939	1.393939394	4	NA	2	0	0	0	1	0	0	0	0	0	1	2	2	2	2	0
54984	1	36	2	1	2.55	2	44.52	3	174	36	NA	NA	4.3	3.1	6.3	277	562.9354839	5.629354839	89.35483871	2.032258065	24	3	2	1	1	1	3	1	0	1	1	0	9	2	2	2	2	0
122524	2	45	3	5	2.55	2	44.51	3	188	40	NA	NA	6.2	3.2	3	230	215.625	2.15625	71.875	0.9375	1	3	2	0	0	2	3	0	0	0	0	0	5	2	2	2	2	0
122795	2	58	2	5	2.55	2	44.5	3	191	79	122	88	5.8	1.8	7.7	284	1214.888889	12.14888889	157.7777778	4.277777778	NA	NA	1	0	2	2	0	1	3	3	3	0	14	1	2	2	2	0
77884	2	40	4	4	2.55	2	44.5	3	124	58	NA	NA	7.7	1.8	5.8	237	763.6666667	7.636666667	131.6666667	3.222222222	2	NA	1	1	1	2	2	2	0	1	1	0	10	1	2	2	2	0
74187	2	23	4	3	2.55	2	44.5	3	165	37	NA	NA	6	2.4	3.7	318	490.25	4.9025	132.5	1.541666667	2	NA	2	2	0	1	1	2	0	1	2	0	9	2	2	2	2	0
110631	2	55	3	5	2.55	2	44.5	3	133	41	NA	NA	7.8	3.9	4.4	225	253.8461538	2.538461538	57.69230769	1.128205128	NA	3	2	1	1	0	0	2	3	1	0	0	8	2	2	2	2	0
84234	2	40	4	2	2.55	2	44.5	3	191	45	NA	NA	8.2	2.6	5.9	251	569.5769231	5.695769231	96.53846154	2.269230769	NA	NA	2	0	1	1	0	1	2	0	1	1	7	2	2	2	2	0
119166	1	42	3	3	2.55	2	44.5	3	206	61	NA	NA	5.2	5.4	4.2	330	256.6666667	2.566666667	61.11111111	0.777777778	NA	2	2	1	2	1	1	1	0	0	0	0	6	2	2	2	2	0
87919	1	71	5	5	2.55	2	44.5	3	195	69	NA	NA	4.9	1.7	5.1	305	915	9.15	179.4117647	3	NA	NA	2	0	0	2	1	0	0	1	0	0	4	2	2	2	2	0
116865	1	24	2	1	2.55	2	44.5	3	266	55	120	187	6	1.5	3.2	231	492.8	4.928	154	2.133333333	2	3	2	0	0	1	1	1	0	0	0	0	3	2	2	2	2	0
75996	1	61	4	3	2.55	2	44.5	3	185	50	NA	NA	5.1	1.5	1.8	245	294	2.94	163.3333333	1.2	1	NA	3	1	0	1	1	0	0	0	0	0	3	2	2	2	2	0
119787	1	60	5	3	2.55	2	44.5	3	182	36	173	111	4.1	2.1	2.5	245	291.6666667	2.916666667	116.6666667	1.19047619	2	NA	2	0	0	1	1	1	0	0	0	0	3	2	2	2	2	0
116655	1	41	4	5	2.55	2	44.5	3	185	47	112	116	7.3	1.7	7.6	320	1430.588235	14.30588235	188.2352941	4.470588235	4	2	2	0	0	1	1	0	0	0	0	0	2	2	2	2	2	0
116693	1	72	4	3	2.55	2	44.5	3	151	46	NA	NA	6	4	7.4	248	458.8	4.588	62	1.85	1	1	2	0	0	0	0	1	1	0	0	0	2	2	2	2	2	0
114504	1	80	3	4	2.55	2	44.5	3	98	51	NA	NA	6.8	2.1	2.7	204	262.2857143	2.622857143	97.14285714	1.285714286	6	NA	2	0	0	0	1	0	0	0	0	0	1	2	2	2	2	0
87477	1	59	2	4	2.55	2	44.5	3	228	35	NA	NA	11.2	2.6	6.1	230	539.6153846	5.396153846	88.46153846	2.346153846	10	NA	1	0	0	0	0	0	0	0	0	0	0	2	2	2	2	0
53220	2	66	2	3	2.55	2	44.5	3	217	36	NA	NA	4.7	1.9	3.5	260	478.9473684	4.789473684	136.8421053	1.842105263	NA	NA	2	0	0	0	0	0	0	0	0	0	0	2	2	2	2	0
59606	2	30	2	4	2.55	2	44.5	3	223	48	NA	NA	8.5	1.6	3.3	198	408.375	4.08375	123.75	2.0625	3	NA	2	0	0	0	0	0	0	0	0	0	0	2	2	2	2	0
60587	1	56	1	1	2.55	2	44.5	3	118	37	114	58	9	1.8	4.4	158	386.2222222	3.862222222	87.77777778	2.444444444	1	3	1	0	0	0	0	0	0	0	0	0	0	2	1	2	2	0
59152	1	57	2	4	2.55	2	44.49	3	214	45	NA	NA	3.8	2.3	4.8	223	465.3913043	4.653913043	96.95652174	2.086956522	1	NA	1	1	0	2	3	3	0	1	0	0	10	1	2	2	2	0
75547	2	62	2	1	2.55	2	44.48	3	201	37	139	136	6.1	1.8	7.8	174	754	7.54	96.66666667	4.333333333	2	1	2	1	1	2	1	1	1	3	0	0	10	1	2	2	2	0
71655	1	65	4	1	2.55	2	44.48	3	221	29	NA	NA	5.5	2.1	5.1	265	643.5714286	6.435714286	126.1904762	2.428571429	2	NA	2	0	0	0	0	0	0	1	0	0	1	2	2	2	2	0
73872	2	63	5	4	2.55	2	44.48	3	170	40	100	110	6.1	1.2	3.6	166	498	4.98	138.3333333	3	1	NA	2	0	0	0	0	0	0	0	0	0	0	2	2	2	2	0
93670	1	32	3	5	2.55	2	44.46	3	200	40	NA	NA	8.6	1.7	3.6	194	410.8235294	4.108235294	114.1176471	2.117647059	NA	NA	2	3	3	3	3	3	3	3	0	0	21	1	2	2	2	0
86777	1	52	2	1	2.55	2	44.45	3	239	39	257	149	6.8	2.5	5.5	520	1144	11.44	208	2.2	NA	NA	1	0	0	0	1	0	0	0	1	0	2	2	2	2	2	0
52112	2	63	1	1	2.55	2	44.44	3	201	40	NA	NA	7.4	1.4	6.6	312	1470.857143	14.70857143	222.8571429	4.714285714	2	3	1	1	1	2	1	1	0	2	0	0	8	2	2	2	2	0
121974	2	80	3	5	2.55	2	44.42	3	272	28	192	206	5.7	0.9	2.7	174	522	5.22	193.3333333	3	NA	NA	2	0	0	0	0	0	0	0	0	0	0	2	2	2	2	0
67515	2	56	4	3	2.55	2	44.41	3	178	54	NA	NA	7	3.5	5.3	337	510.3142857	5.103142857	96.28571429	1.514285714	1	1	1	0	0	1	1	0	1	0	0	0	3	2	1	2	2	0
62929	1	68	4	4	2.55	2	44.41	3	159	59	79	84	4.4	1.6	5	271	846.875	8.46875	169.375	3.125	1	NA	1	0	0	0	0	0	0	0	0	0	0	2	2	1	2	0
52013	1	36	5	5	2.55	2	44.4	3	219	78	36	134	4.9	1.2	3.4	278	787.6666667	7.876666667	231.6666667	2.833333333	NA	NA	2	2	2	2	2	1	2	1	0	0	12	1	2	2	2	0
46094	1	36	2	1	2.55	2	44.4	3	175	40	58	123	4.4	1.9	4.2	304	672	6.72	160	2.210526316	4	NA	2	2	0	0	2	0	0	2	0	0	6	2	2	2	2	0
54863	1	80	3	4	2.55	2	44.4	3	140	31	72	95	6.2	2.4	4.6	237	454.25	4.5425	98.75	1.916666667	2	NA	2	1	1	2	1	0	1	0	0	0	6	2	2	2	2	0
43593	1	58	4	3	2.55	2	44.4	3	201	50	139	123	4.4	2	2.2	169	185.9	1.859	84.5	1.1	NA	NA	2	0	0	3	3	0	0	0	0	0	6	2	2	2	2	0
47849	2	25	4	3	2.55	2	44.4	3	173	45	NA	NA	6.4	1.9	4.9	250	644.7368421	6.447368421	131.5789474	2.578947368	NA	NA	2	0	0	2	0	0	2	1	0	0	5	2	2	2	2	0
35688	1	85	3	3	2.55	2	44.4	3	NA	NA	NA	NA	NA	1.9	3.6	326	617.6842105	6.176842105	171.5789474	1.894736842	NA	NA	2	1	0	0	0	3	1	0	0	0	5	2	2	2	2	0
38455	1	21	3	4	2.55	2	44.4	3	206	66	75	125	4.6	2.8	4.8	346	593.1428571	5.931428571	123.5714286	1.714285714	3	NA	2	0	0	0	2	1	0	0	0	0	3	2	2	2	2	0
59107	1	20	4	4	2.55	2	44.4	3	187	41	NA	NA	6.4	2.9	6.2	273	583.6551724	5.836551724	94.13793103	2.137931034	NA	3	2	0	0	1	0	0	0	0	0	0	1	2	2	2	2	0
124615	1	35	4	3	2.55	2	44.4	3	180	42	134	111	6	1.8	4.1	152	346.2222222	3.462222222	84.44444444	2.277777778	2	NA	1	0	0	1	0	0	0	0	0	0	1	2	2	2	2	0
81311	1	68	1	1	2.55	2	44.4	3	167	44	164	90	6.4	0.6	4.7	134	1049.666667	10.49666667	223.3333333	7.833333333	2	3	2	0	0	0	0	0	0	0	0	0	0	2	2	2	2	0
76659	2	36	3	4	2.55	2	44.4	3	195	41	NA	NA	8.1	1.9	4	229	482.1052632	4.821052632	120.5263158	2.105263158	4	1	2	0	0	0	0	0	0	0	0	0	0	2	2	2	2	0
123426	2	26	3	4	2.55	2	44.4	3	182	49	107	112	6.9	2.9	6.1	169	355.4827586	3.554827586	58.27586207	2.103448276	1	3	2	0	0	0	0	0	0	0	0	0	0	2	2	2	2	0
123264	2	56	2	2	2.55	2	44.4	3	122	52	NA	NA	6.4	2.7	3.9	234	338	3.38	86.66666667	1.444444444	1	3	1	1	2	2	1	0	2	1	0	0	9	2	2	2	1	0
76746	1	55	5	5	2.55	2	44.4	3	201	70	88	113	5.7	1	4	218	872	8.72	218	4	NA	NA	2	0	0	1	0	0	0	0	0	0	1	2	2	2	1	0
89701	2	53	2	3	2.55	2	44.38	3	186	58	NA	NA	4.8	2.6	6.7	289	744.7307692	7.447307692	111.1538462	2.576923077	1	NA	1	0	0	0	0	0	0	0	0	0	0	2	2	2	2	0
55721	1	60	3	5	2.55	2	44.34	3	187	52	103	114	4.3	1.8	4.8	390	1040	10.4	216.6666667	2.666666667	2	NA	2	0	0	0	0	0	0	0	0	0	0	2	2	2	2	0
63531	1	32	1	1	2.55	2	44.32	3	203	58	107	124	4.1	1.7	5.4	298	946.5882353	9.465882353	175.2941176	3.176470588	1	NA	2	0	1	1	1	0	0	0	0	0	3	2	2	2	1	0
67797	1	45	2	3	2.55	2	44.3	3	152	52	NA	NA	3.8	1.6	3.9	263	641.0625	6.410625	164.375	2.4375	2	NA	2	0	0	1	3	2	1	0	0	0	7	2	2	2	2	0
71057	2	62	4	5	2.55	2	44.3	3	173	69	94	85	7.8	1.9	5	276	726.3157895	7.263157895	145.2631579	2.631578947	NA	3	2	1	1	1	1	0	1	0	0	0	5	2	2	2	2	0
83791	2	80	3	2	2.55	2	44.3	3	NA	NA	NA	NA	NA	1.6	4.1	276	707.25	7.0725	172.5	2.5625	NA	NA	2	0	0	1	2	2	0	0	0	0	5	2	2	2	2	0
71773	1	53	4	4	2.55	2	44.3	3	176	57	142	91	4.9	1.8	4.2	181	422.3333333	4.223333333	100.5555556	2.333333333	NA	NA	1	0	0	3	1	1	0	0	0	0	5	2	2	2	2	0
68538	1	72	4	2	2.55	2	44.3	3	195	37	NA	NA	4.3	1.4	5.2	216	802.2857143	8.022857143	154.2857143	3.714285714	NA	NA	1	1	1	1	1	0	0	0	0	0	4	2	2	2	2	0
64301	2	73	5	4	2.55	2	44.3	3	195	43	185	115	7.7	2.9	3.6	199	247.0344828	2.470344828	68.62068966	1.24137931	NA	NA	2	0	0	1	1	1	0	0	1	0	4	2	2	2	2	0
76385	1	57	5	4	2.55	2	44.3	3	214	56	NA	NA	5	2.1	5.8	233	643.5238095	6.435238095	110.952381	2.761904762	2	NA	2	0	0	3	0	0	0	0	0	0	3	2	2	2	2	0
66448	1	44	5	2	2.55	2	44.3	3	246	51	NA	NA	7.6	3.6	4	266	295.5555556	2.955555556	73.88888889	1.111111111	4	1	1	0	0	1	2	0	0	0	0	0	3	2	2	2	2	0
53242	1	57	3	3	2.55	2	44.3	3	179	46	NA	NA	6	1.4	6.4	238	1088	10.88	170	4.571428571	8	3	2	0	0	1	1	0	0	0	0	0	2	2	2	2	2	0
52423	2	80	1	1	2.55	2	44.3	3	145	79	NA	NA	4.2	1.6	2.2	361	496.375	4.96375	225.625	1.375	3	NA	2	0	0	0	2	0	0	0	0	0	2	2	2	2	2	0
61317	1	24	1	2	2.55	2	44.3	3	178	39	56	128	7.6	1.5	1.8	261	313.2	3.132	174	1.2	1	NA	2	0	0	0	1	1	0	0	0	0	2	2	2	2	2	0
35169	1	25	1	1	2.55	2	44.3	3	236	43	NA	NA	5.4	2.5	4.7	393	738.84	7.3884	157.2	1.88	4	NA	2	0	0	0	1	0	0	0	0	0	1	2	2	2	2	0
44521	2	80	3	2	2.55	2	44.3	3	193	47	62	134	5.6	2	6	374	1122	11.22	187	3	NA	NA	2	0	0	0	0	0	0	0	0	0	0	2	2	2	2	0
45101	1	26	1	1	2.55	2	44.3	3	223	56	126	142	3.3	3.3	8.1	414	1016.181818	10.16181818	125.4545455	2.454545455	NA	NA	2	0	0	0	0	0	0	0	0	0	0	2	2	2	2	0
57388	1	40	2	2	2.55	2	44.3	3	219	61	NA	NA	5.3	2	5.4	265	715.5	7.155	132.5	2.7	2	NA	2	0	0	0	0	0	0	0	0	0	0	2	2	2	2	0
82103	1	51	3	2	2.55	2	44.3	3	223	31	297	133	6.4	2.2	4.2	133	253.9090909	2.539090909	60.45454545	1.909090909	6	1	2	0	0	0	0	0	0	0	0	0	0	2	2	2	2	0
86696	2	67	2	1	2.55	2	44.27	3	203	67	82	120	4.7	2.5	4.4	263	462.88	4.6288	105.2	1.76	NA	NA	2	2	0	3	1	0	0	0	0	0	6	2	2	2	2	0
116780	1	52	2	3	2.55	2	44.25	3	243	56	120	163	7.3	2.2	3.7	345	580.2272727	5.802272727	156.8181818	1.681818182	1	NA	2	0	0	0	1	0	0	0	0	0	1	2	2	2	2	0
70255	2	38	1	1	2.55	2	44.23	3	202	33	NA	NA	7	3.2	3.3	339	349.59375	3.4959375	105.9375	1.03125	1	NA	2	0	0	2	1	1	1	0	0	0	5	2	2	2	2	0
74693	2	37	1	1	2.55	2	44.23	3	222	32	248	140	8.6	3.8	3.9	333	341.7631579	3.417631579	87.63157895	1.026315789	NA	NA	1	0	0	0	1	0	0	0	0	0	1	2	2	2	2	0
69867	2	50	4	4	2.55	2	44.23	3	151	34	NA	NA	5.1	2.1	5.6	276	736	7.36	131.4285714	2.666666667	2	2	2	0	0	0	0	0	0	0	0	0	0	2	2	2	2	0
74153	2	59	3	2	2.55	2	44.2	3	161	42	NA	NA	6.8	3.1	8.5	242	663.5483871	6.635483871	78.06451613	2.741935484	4	1	1	2	3	2	3	1	2	3	2	0	18	1	2	2	2	0
57070	2	30	1	1	2.55	2	44.2	3	218	52	NA	NA	4.7	2.3	2.8	199	242.2608696	2.422608696	86.52173913	1.217391304	3	NA	2	2	1	2	3	2	1	1	0	0	12	1	2	2	2	0
124338	2	32	5	5	2.55	2	44.2	3	145	26	NA	NA	5.5	3.3	8.5	396	1020	10.2	120	2.575757576	6	1	2	1	1	2	2	2	1	1	0	0	10	1	2	2	2	0
120194	2	33	4	5	2.55	2	44.2	3	185	36	155	118	6	2.1	9.9	260	1225.714286	12.25714286	123.8095238	4.714285714	2	2	2	1	1	2	3	1	1	0	0	0	9	2	2	2	2	0
116457	2	75	4	4	2.55	2	44.2	3	228	47	160	149	7.8	2.7	3.1	223	256.037037	2.56037037	82.59259259	1.148148148	1	NA	2	0	0	3	3	1	0	0	0	0	7	2	2	2	2	0
90663	2	68	4	4	2.55	2	44.2	3	125	31	156	63	3.3	2.7	5.4	313	626	6.26	115.9259259	2	1	1	2	0	1	0	2	2	0	0	0	0	5	2	2	2	2	0
116786	1	55	5	4	2.55	2	44.2	3	188	59	NA	NA	7.1	2.9	7.5	270	698.2758621	6.982758621	93.10344828	2.586206897	1	3	2	0	0	1	1	0	1	1	0	0	4	2	2	2	2	0
119768	1	54	4	2	2.55	2	44.2	3	152	48	56	93	6.4	1.5	5.9	270	1062	10.62	180	3.933333333	4	2	2	1	0	1	0	1	0	0	0	0	3	2	2	2	2	0
91454	2	68	2	3	2.55	2	44.2	3	214	51	115	140	3.9	2	5.8	260	754	7.54	130	2.9	2	NA	2	0	0	1	1	1	0	0	0	0	3	2	2	2	2	0
81206	1	47	4	2	2.55	2	44.2	3	206	43	108	141	5.5	2.1	6.9	341	1120.428571	11.20428571	162.3809524	3.285714286	2	NA	2	0	0	0	0	2	0	0	0	0	2	2	2	2	2	0
114883	2	64	1	2	2.55	2	44.2	3	243	48	125	170	5.6	2	3.9	352	686.4	6.864	176	1.95	2	NA	2	0	0	1	1	0	0	0	0	0	2	2	2	2	2	0
111085	2	22	4	5	2.55	2	44.2	3	242	73	NA	NA	5.4	1.7	4.1	254	612.5882353	6.125882353	149.4117647	2.411764706	NA	NA	2	1	0	0	1	0	0	0	0	0	2	2	2	2	2	0
75352	1	30	2	4	2.55	2	44.2	3	179	38	NA	NA	8.1	2	4.6	195	448.5	4.485	97.5	2.3	NA	NA	2	0	0	1	1	0	0	0	0	0	2	2	2	2	2	0
48641	1	80	3	1	2.55	2	44.2	3	188	48	NA	NA	6.1	1.6	2.7	259	437.0625	4.370625	161.875	1.6875	2	3	2	1	0	0	1	0	0	0	0	0	2	2	2	2	2	0
47698	1	55	2	5	2.55	2	44.2	3	107	33	58	62	4.2	2.2	2.3	412	430.7272727	4.307272727	187.2727273	1.045454545	1	NA	2	0	1	0	0	1	0	0	0	0	2	2	2	2	2	0
49071	1	76	3	3	2.55	2	44.2	3	163	67	60	84	5.5	1.6	7.5	287	1345.3125	13.453125	179.375	4.6875	NA	NA	3	0	0	0	0	0	0	1	0	0	1	2	2	2	2	0
44352	2	80	3	3	2.55	2	44.19	3	194	55	92	121	6.2	2.9	4.3	422	625.7241379	6.257241379	145.5172414	1.482758621	5	3	2	1	1	0	1	2	1	0	0	1	7	2	2	2	2	0
113289	2	66	3	1	2.55	2	44.17	3	142	48	71	80	5.5	1.3	5.7	252	1104.923077	11.04923077	193.8461538	4.384615385	NA	NA	2	0	1	0	1	3	1	0	0	0	6	2	2	2	2	0
58474	1	49	2	2	2.55	2	44.17	3	202	44	NA	NA	6.9	2	4.6	406	933.8	9.338	203	2.3	NA	NA	2	0	0	0	2	0	0	0	0	0	2	2	2	2	2	0
87165	2	35	1	1	2.55	2	44.16	3	211	57	NA	NA	5.8	2.9	3.9	217	291.8275862	2.918275862	74.82758621	1.344827586	NA	NA	1	0	0	0	1	0	0	0	0	0	1	2	2	2	1	0
115465	1	31	2	3	2.55	2	44.15	3	183	51	NA	NA	6.2	3.4	4.6	341	461.3529412	4.613529412	100.2941176	1.352941176	3	NA	2	0	0	1	1	2	0	1	0	0	5	2	2	2	2	0
81462	2	53	2	3	2.55	2	44.15	3	128	40	121	64	7.7	1.5	4.4	316	926.9333333	9.269333333	210.6666667	2.933333333	2	NA	2	0	0	0	0	0	0	0	0	0	0	2	2	2	2	0
119326	2	48	5	5	2.55	2	44.15	3	165	43	NA	NA	5.6	2	3.4	261	443.7	4.437	130.5	1.7	4	NA	2	0	0	0	0	0	0	0	0	0	0	2	2	2	2	0
89831	2	52	1	1	2.55	2	44.14	3	156	46	88	92	7.6	1.1	1.9	77	133	1.33	70	1.727272727	NA	NA	1	0	0	0	2	0	0	0	1	0	3	2	2	2	2	0
69974	1	22	4	3	2.55	2	44.13	3	125	36	NA	NA	7.1	3.2	7.6	225	534.375	5.34375	70.3125	2.375	NA	NA	1	1	0	0	1	0	0	0	0	0	2	2	2	2	2	0
50014	1	34	1	5	2.55	2	44.13	3	166	43	67	110	6.9	2	3.6	188	338.4	3.384	94	1.8	1	NA	2	0	0	0	0	0	0	0	0	0	0	2	2	2	2	0
118575	2	42	1	4	2.55	2	44.13	3	216	64	NA	NA	0.5	3	1.8	288	172.8	1.728	96	0.6	NA	1	2	0	0	0	0	0	0	0	0	0	0	2	2	2	2	0
82367	1	35	1	1	2.55	2	44.11	3	173	54	NA	NA	7.5	3.7	4.1	241	267.0540541	2.670540541	65.13513514	1.108108108	NA	3	2	0	0	0	1	1	0	0	0	0	2	2	2	2	2	0
76303	2	43	4	1	2.55	2	44.1	3	151	39	NA	NA	5	2.8	7.7	447	1229.25	12.2925	159.6428571	2.75	NA	NA	2	3	3	3	3	3	2	2	0	0	19	1	2	2	2	0
114687	2	54	3	4	2.55	2	44.1	3	166	53	NA	NA	7.8	3.1	2.7	370	322.2580645	3.222580645	119.3548387	0.870967742	1	NA	1	0	0	1	2	3	3	3	1	2	15	1	2	2	2	0
85852	2	61	1	5	2.55	2	44.1	3	209	41	NA	NA	5.9	3.9	5.9	213	322.2307692	3.222307692	54.61538462	1.512820513	3	NA	2	1	0	3	1	1	0	1	1	0	8	2	2	2	2	0
120484	1	32	4	4	2.55	2	44.1	3	125	51	81	58	5.4	2.3	5.7	261	646.826087	6.46826087	113.4782609	2.47826087	3	3	2	0	1	2	1	1	0	1	1	0	7	2	2	2	2	0
109725	2	62	1	1	2.55	2	44.1	3	193	47	84	129	6.4	2.7	1.9	385	270.9259259	2.709259259	142.5925926	0.703703704	4	1	2	1	0	1	0	3	0	1	1	0	7	2	2	2	2	0
124135	1	31	4	4	2.55	2	44.1	3	195	63	NA	NA	6.5	2.4	6.4	285	760	7.6	118.75	2.666666667	3	NA	2	0	0	3	3	0	0	0	0	0	6	2	2	2	2	0
85109	1	65	3	5	2.55	2	44.1	3	161	38	NA	NA	3.8	3.1	8.5	271	743.0645161	7.430645161	87.41935484	2.741935484	NA	NA	2	0	1	1	2	1	0	1	0	0	6	2	2	2	2	0
117554	2	75	3	4	2.55	2	44.1	3	183	46	NA	NA	4.7	1.8	3.3	318	583	5.83	176.6666667	1.833333333	NA	NA	2	0	0	1	2	3	0	0	0	0	6	2	2	2	2	0
92930	1	29	5	5	2.55	2	44.1	3	145	32	101	93	5.8	1.9	4.5	194	459.4736842	4.594736842	102.1052632	2.368421053	2	2	2	0	0	3	0	0	0	3	0	0	6	2	2	2	2	0
110328	1	63	3	4	2.55	2	44.1	3	213	77	NA	NA	4.3	2	3.4	155	263.5	2.635	77.5	1.7	1	NA	2	0	1	1	1	0	1	0	0	0	4	2	2	2	2	0
114431	2	55	5	5	2.55	2	44.1	3	240	62	NA	NA	5.3	2.4	3.9	245	398.125	3.98125	102.0833333	1.625	1	3	2	0	0	0	3	0	0	0	0	0	3	2	2	2	2	0
75808	1	75	3	3	2.55	2	44.1	3	139	36	NA	NA	6.6	1.7	3.2	365	687.0588235	6.870588235	214.7058824	1.882352941	1	NA	1	0	0	0	0	0	1	0	0	0	1	2	2	2	2	0
59291	2	30	3	4	2.55	2	44.1	3	89	27	NA	NA	6.7	1.5	4.7	138	432.4	4.324	92	3.133333333	3	1	1	0	0	0	1	0	0	0	0	0	1	2	2	2	2	0
59064	1	77	2	1	2.55	2	44.1	3	118	32	NA	NA	5.9	2	3.6	211	379.8	3.798	105.5	1.8	NA	1	3	1	0	0	0	0	0	0	0	0	1	2	2	2	2	0
57643	1	45	4	5	2.55	2	44.1	3	210	35	130	149	6.5	2	4.2	280	588	5.88	140	2.1	NA	NA	2	0	0	0	0	0	0	0	0	0	0	2	2	2	2	0
44349	1	21	1	3	2.55	2	44.1	3	166	61	NA	NA	6.2	2	3.7	248	458.8	4.588	124	1.85	NA	NA	2	0	0	0	0	0	0	0	0	0	0	2	2	2	2	0
50911	1	37	3	3	2.55	2	44.1	3	223	35	NA	NA	4.9	4.2	3	334	238.5714286	2.385714286	79.52380952	0.714285714	NA	NA	1	0	0	0	0	0	0	0	0	0	0	2	2	2	2	0
47799	1	37	3	3	2.55	2	44.1	3	207	42	NA	NA	NA	2.1	7.9	335	1260.238095	12.60238095	159.5238095	3.761904762	1	NA	2	0	0	1	0	0	0	0	0	0	1	2	2	2	1	0
49021	1	52	2	1	2.55	2	44.07	3	183	56	NA	NA	5.1	1.9	4.7	374	925.1578947	9.251578947	196.8421053	2.473684211	2	NA	2	0	1	1	1	0	0	0	0	0	3	2	2	2	2	0
120116	1	50	4	3	2.55	2	44.06	3	142	36	NA	NA	8.3	2.4	6.1	205	521.0416667	5.210416667	85.41666667	2.541666667	NA	NA	1	0	0	0	0	0	0	0	0	0	0	2	2	2	2	0
121210	1	24	2	2	2.55	2	44.05	3	148	28	NA	NA	7	1.7	4.1	268	646.3529412	6.463529412	157.6470588	2.411764706	1	3	1	3	0	0	3	0	0	0	0	0	6	2	2	2	2	0
114533	2	23	3	3	2.55	2	44.05	3	219	67	NA	NA	4.2	1.9	3.9	275	564.4736842	5.644736842	144.7368421	2.052631579	2	3	1	1	0	0	1	1	0	1	0	0	4	2	2	2	2	0
93555	2	57	4	4	2.55	2	44.04	3	162	50	148	82	5.2	2.5	5.8	351	814.32	8.1432	140.4	2.32	2	1	2	1	1	0	3	0	1	0	2	0	8	2	2	2	2	0
124813	2	43	4	5	2.55	2	44.02	3	196	53	NA	NA	4.6	1.3	2.5	240	461.5384615	4.615384615	184.6153846	1.923076923	NA	NA	2	0	0	1	0	0	0	0	0	0	1	2	2	2	2	0
66294	1	76	3	5	2.55	2	44	3	139	55	120	60	5.2	3.5	5.5	394	619.1428571	6.191428571	112.5714286	1.571428571	NA	NA	2	2	0	3	2	2	0	0	2	0	11	1	2	2	2	0
86665	2	68	5	5	2.55	2	44	3	153	40	NA	NA	3.3	2.5	7.7	339	1044.12	10.4412	135.6	3.08	1	NA	1	1	2	1	1	0	1	1	1	0	8	2	1	2	2	0
66880	1	24	4	3	2.55	2	44	3	217	50	84	150	4.4	1.7	4.8	190	536.4705882	5.364705882	111.7647059	2.823529412	3	1	2	2	1	2	1	0	1	0	0	0	7	2	2	2	2	0
113463	2	51	2	1	2.55	2	44	3	187	52	158	103	4.9	2.8	6.8	245	595	5.95	87.5	2.428571429	NA	1	2	0	0	3	0	2	0	0	0	0	5	2	2	2	2	0
71254	2	50	5	3	2.55	2	44	3	176	67	NA	NA	6.4	3	4.2	260	364	3.64	86.66666667	1.4	1	3	1	1	1	0	2	1	0	0	0	0	5	2	2	1	2	0
92365	1	36	2	1	2.55	2	44	3	152	63	NA	NA	5.2	1.6	6.2	328	1271	12.71	205	3.875	2	NA	2	0	1	1	1	1	0	0	0	0	4	2	2	2	2	0
48731	1	72	3	4	2.55	2	44	3	167	60	75	92	5	1	2.1	160	336	3.36	160	2.1	NA	NA	1	0	0	0	3	0	0	0	0	0	3	2	2	2	2	0
61061	1	80	3	5	2.55	2	44	3	NA	NA	NA	NA	NA	2.2	4.8	223	486.5454545	4.865454545	101.3636364	2.181818182	2	NA	2	0	0	2	0	0	0	0	0	0	2	2	2	2	2	0
49381	1	44	3	5	2.55	2	44	3	151	38	NA	NA	5.3	3.5	7.2	186	382.6285714	3.826285714	53.14285714	2.057142857	NA	NA	3	0	0	1	1	0	0	0	0	0	2	2	2	2	2	0
60653	2	50	2	4	2.55	2	44	3	192	51	NA	NA	7.6	2.9	2.5	218	187.9310345	1.879310345	75.17241379	0.862068966	4	3	2	1	0	0	1	0	0	0	0	0	2	2	2	2	2	0
109474	2	80	3	2	2.55	2	44	3	187	46	220	97	5.4	2.4	8.9	217	804.7083333	8.047083333	90.41666667	3.708333333	NA	3	1	0	0	0	1	0	0	0	0	0	1	2	1	1	2	0
115489	1	52	3	3	2.55	2	44	3	211	47	123	139	4.3	2.3	4.9	209	445.2608696	4.452608696	90.86956522	2.130434783	1	NA	2	0	0	0	0	1	0	0	0	0	1	2	2	2	2	0
75064	2	39	1	4	2.55	2	44	3	148	58	NA	NA	5.6	1.7	5.2	390	1192.941176	11.92941176	229.4117647	3.058823529	NA	NA	2	0	0	0	0	0	0	0	0	0	0	2	2	2	2	0
84467	1	28	5	5	2.55	2	44	3	180	34	NA	NA	6.9	2.3	4.6	415	830	8.3	180.4347826	2	2	NA	2	0	0	0	0	0	0	0	0	0	0	2	2	2	2	0
80511	2	40	4	4	2.55	2	44	3	250	101	37	142	7.6	1.6	4.4	247	679.25	6.7925	154.375	2.75	1	NA	2	0	0	0	0	0	0	0	0	0	0	2	2	2	2	0
88257	2	31	2	1	2.55	2	44	3	189	51	NA	NA	7.9	1.2	3.4	230	651.6666667	6.516666667	191.6666667	2.833333333	12	3	2	0	0	0	0	0	0	0	0	0	0	2	2	2	2	0
120244	1	28	4	4	2.55	2	44	3	183	49	NA	NA	8	2.6	6.1	230	539.6153846	5.396153846	88.46153846	2.346153846	8	NA	2	0	0	0	0	0	0	0	0	0	0	2	2	2	2	0
65711	1	46	5	3	2.55	2	43.99	3	144	37	NA	NA	6	2.9	5.9	224	455.7241379	4.557241379	77.24137931	2.034482759	NA	3	2	0	0	0	0	0	0	0	0	0	0	2	2	1	2	0
87809	1	74	3	5	2.55	2	43.97	3	198	51	170	113	6	2.2	5.1	377	873.9545455	8.739545455	171.3636364	2.318181818	1	NA	1	0	0	2	2	1	0	0	0	0	5	2	2	2	2	0
70534	2	48	1	2	2.55	2	43.94	3	184	36	NA	NA	5	1.9	4.7	430	1063.684211	10.63684211	226.3157895	2.473684211	NA	1	2	0	0	0	0	0	0	0	0	0	0	2	2	2	2	0
75424	1	42	2	5	2.55	2	43.92	3	221	38	NA	NA	7.5	2.7	3.2	398	471.7037037	4.717037037	147.4074074	1.185185185	1	NA	2	2	1	1	1	0	1	0	0	0	6	2	2	2	2	0
110973	2	72	3	3	2.55	2	43.9	3	201	36	156	134	6.3	1.6	4.1	269	689.3125	6.893125	168.125	2.5625	1	3	2	1	1	0	1	3	0	0	0	0	6	2	2	2	2	0
74355	1	61	3	4	2.55	2	43.9	3	187	52	NA	NA	4.2	3.6	6.1	356	603.2222222	6.032222222	98.88888889	1.694444444	1	NA	2	0	0	1	1	1	0	0	0	0	3	2	2	2	2	0
46591	1	53	1	5	2.55	2	43.9	3	203	41	NA	NA	3.5	3.7	4.4	222	264	2.64	60	1.189189189	2	1	2	1	0	0	1	0	0	0	0	0	2	2	2	2	2	0
32085	2	28	1	3	2.55	2	43.9	3	139	57	NA	NA	7.7	1.9	6.4	190	640	6.4	100	3.368421053	6	2	2	0	0	0	1	0	0	0	0	0	1	2	2	2	2	0
35918	1	51	1	1	2.55	2	43.9	3	130	41	55	78	4.5	1.9	2.4	246	310.7368421	3.107368421	129.4736842	1.263157895	NA	NA	2	0	0	0	1	0	0	0	0	0	1	2	2	2	2	0
35336	2	22	1	1	2.55	2	43.9	3	124	42	NA	NA	6.1	2.3	12.3	184	984	9.84	80	5.347826087	3	1	2	0	0	0	0	0	0	0	0	0	0	2	2	2	2	0
86942	1	50	4	2	2.55	2	43.9	3	133	45	100	68	9.7	1.9	4.6	233	564.1052632	5.641052632	122.6315789	2.421052632	NA	3	3	0	0	0	0	0	0	0	0	0	0	2	2	2	2	0
84015	1	73	1	1	2.55	2	43.9	3	160	48	NA	NA	4.1	3.2	4.2	240	315	3.15	75	1.3125	NA	2	2	0	0	0	0	0	0	0	0	0	0	2	2	2	2	0
118248	1	61	3	4	2.55	2	43.9	3	129	44	NA	NA	6.8	7.3	3.1	192	81.53424658	0.815342466	26.30136986	0.424657534	5	NA	1	0	0	0	0	0	0	0	0	0	0	2	2	2	2	0
68767	2	68	4	4	2.55	2	43.88	3	233	42	NA	NA	5.4	1.7	3.1	227	413.9411765	4.139411765	133.5294118	1.823529412	10	NA	2	0	0	0	0	0	0	0	0	0	0	2	2	2	2	0
76686	1	34	5	2	2.55	2	43.84	3	NA	NA	NA	NA	NA	1.8	4.9	219	596.1666667	5.961666667	121.6666667	2.722222222	1	2	1	0	0	0	0	0	0	0	0	0	0	2	2	2	2	0
114607	1	22	2	2	2.55	2	43.83	3	197	40	NA	NA	5.2	1.7	3.1	149	271.7058824	2.717058824	87.64705882	1.823529412	NA	NA	1	2	2	0	3	0	2	1	0	2	12	1	2	2	2	0
113000	1	79	3	5	2.55	2	43.83	3	218	58	NA	NA	4.2	2	5.9	381	1123.95	11.2395	190.5	2.95	6	NA	2	0	0	0	0	0	0	0	0	0	0	2	2	2	2	0
87180	2	33	5	5	2.55	2	43.83	3	131	41	NA	NA	6.2	1.6	3.6	239	537.75	5.3775	149.375	2.25	NA	NA	2	0	0	0	0	0	0	0	0	0	0	2	2	2	2	0
85396	2	33	5	5	2.55	2	43.83	3	NA	NA	NA	NA	NA	3.9	5.2	293	390.6666667	3.906666667	75.12820513	1.333333333	7	1	2	0	0	0	0	0	0	0	0	0	0	2	2	2	2	0
69827	1	30	2	2	2.55	2	43.8	3	244	45	149	169	6.8	3.4	4.2	285	352.0588235	3.520588235	83.82352941	1.235294118	NA	1	2	2	2	2	3	1	2	3	2	0	17	1	2	2	1	1
122385	2	47	5	5	2.55	2	43.8	3	203	46	NA	NA	4.1	1.5	3.4	242	548.5333333	5.485333333	161.3333333	2.266666667	NA	NA	2	1	3	0	1	1	1	1	0	1	9	2	2	2	2	0
87770	1	68	3	4	2.55	2	43.8	3	159	50	NA	NA	5.5	2.4	3.7	227	349.9583333	3.499583333	94.58333333	1.541666667	2	3	2	0	1	3	3	0	1	0	0	0	8	2	2	2	2	0
112416	1	80	3	5	2.55	2	43.8	3	232	41	NA	NA	5.4	2.7	9.7	270	970	9.7	100	3.592592593	6	2	2	0	0	3	1	1	0	0	0	0	5	2	2	2	2	0
88657	2	62	1	1	2.55	2	43.8	3	169	54	224	70	4.9	1.8	5.3	237	697.8333333	6.978333333	131.6666667	2.944444444	NA	3	1	1	1	0	1	1	1	0	0	0	5	2	2	2	2	0
71511	1	64	5	4	2.55	2	43.8	3	187	48	NA	NA	4	2.8	7	277	692.5	6.925	98.92857143	2.5	NA	NA	2	1	1	1	2	0	0	0	0	0	5	2	2	2	2	0
91481	1	80	3	3	2.55	2	43.8	3	177	59	104	97	7.7	1.9	2.7	160	227.3684211	2.273684211	84.21052632	1.421052632	2	3	2	1	0	1	1	1	0	0	0	0	4	2	2	2	2	0
31190	1	72	3	4	2.55	2	43.8	3	173	45	NA	NA	5.7	1.7	5.2	311	951.2941176	9.512941176	182.9411765	3.058823529	3	1	1	0	0	3	0	0	0	0	0	0	3	2	2	2	2	0
61430	1	39	2	4	2.55	2	43.8	3	193	38	NA	NA	9.3	2.7	5.1	317	598.7777778	5.987777778	117.4074074	1.888888889	1	NA	2	0	0	0	0	0	0	3	0	0	3	2	2	2	2	0
56919	1	44	3	5	2.55	2	43.8	3	182	33	170	115	6.8	2.6	4.8	195	360	3.6	75	1.846153846	2	NA	2	1	1	0	0	0	1	0	0	0	3	2	2	2	2	0
59765	1	51	1	3	2.55	2	43.8	3	161	29	NA	NA	4.9	2.5	5.6	286	640.64	6.4064	114.4	2.24	NA	NA	2	0	1	0	0	0	0	0	0	0	1	2	2	2	2	0
55414	2	61	1	1	2.55	2	43.8	3	200	49	99	131	6.1	2.7	5	265	490.7407407	4.907407407	98.14814815	1.851851852	1	NA	2	0	0	0	0	0	0	0	0	0	0	2	2	2	2	0
58734	2	67	1	1	2.55	2	43.79	3	166	46	98	100	8.9	2	2.9	297	430.65	4.3065	148.5	1.45	NA	NA	2	0	1	0	0	0	0	0	0	0	1	2	2	2	2	0
58067	1	37	1	1	2.55	2	43.76	3	171	42	NA	NA	4.8	1.8	7.2	245	980	9.8	136.1111111	4	NA	NA	2	1	2	3	0	2	2	2	1	0	13	1	2	2	2	0
122339	1	68	4	2	2.55	2	43.76	3	151	32	NA	NA	6.3	1.8	3.1	208	358.2222222	3.582222222	115.5555556	1.722222222	NA	NA	1	0	0	0	0	0	0	0	0	0	0	2	2	2	2	0
83718	2	60	4	3	2.55	2	43.74	3	269	54	310	153	6.4	2.5	2.3	340	312.8	3.128	136	0.92	15	1	1	2	1	3	1	3	0	1	1	0	12	1	2	2	2	0
77831	1	61	5	5	2.55	2	43.73	3	142	29	76	98	9.5	2.4	3.4	147	208.25	2.0825	61.25	1.416666667	NA	NA	2	0	0	0	0	1	0	0	0	0	1	2	2	2	2	0
113061	2	33	5	5	2.55	2	43.72	3	196	41	157	124	4.9	1.9	4.3	254	574.8421053	5.748421053	133.6842105	2.263157895	4	3	1	0	0	1	1	1	0	0	0	0	3	2	2	2	2	0
74041	1	60	1	3	2.55	2	43.7	3	231	40	173	156	5.8	2.5	4.1	324	531.36	5.3136	129.6	1.64	NA	NA	1	1	3	3	3	3	1	2	3	0	19	1	1	2	2	0
83642	1	33	5	3	2.55	2	43.7	3	223	30	1407	NA	7.1	4.5	8.1	228	410.4	4.104	50.66666667	1.8	NA	1	1	2	1	3	1	1	1	2	2	1	14	1	2	2	2	0
124753	1	21	2	3	2.55	2	43.7	3	172	39	NA	NA	6.2	3.3	5.4	325	531.8181818	5.318181818	98.48484848	1.636363636	2	1	2	0	3	0	0	0	3	0	1	3	10	1	2	2	2	0
111729	1	31	5	5	2.55	2	43.7	3	210	35	NA	NA	7.4	3.7	6.5	263	462.027027	4.62027027	71.08108108	1.756756757	1	3	1	0	0	0	1	1	0	2	2	0	6	2	2	2	2	0
119433	1	71	4	3	2.55	2	43.7	3	164	61	NA	NA	6.2	2.4	2.9	294	355.25	3.5525	122.5	1.208333333	NA	NA	2	0	0	1	3	2	0	0	0	0	6	2	2	2	2	0
118079	1	61	4	2	2.55	2	43.7	3	139	49	89	72	4.5	4	7	311	544.25	5.4425	77.75	1.75	2	NA	2	0	1	0	0	1	1	0	0	1	4	2	2	2	2	0
45257	2	78	3	5	2.55	2	43.7	3	181	32	NA	NA	7.3	1.8	5.7	167	528.8333333	5.288333333	92.77777778	3.166666667	1	3	1	1	0	0	1	2	0	0	0	0	4	2	2	2	2	0
44874	1	80	3	3	2.55	2	43.7	3	169	50	154	88	6.2	2.2	2.8	209	266	2.66	95	1.272727273	1	NA	2	1	0	1	1	1	0	0	0	0	4	2	2	2	2	0
38028	1	64	3	3	2.55	2	43.7	3	185	38	205	106	6	1.8	4.2	281	655.6666667	6.556666667	156.1111111	2.333333333	2	NA	2	0	0	0	1	1	0	0	0	0	2	2	2	2	2	0
54189	2	43	1	1	2.55	2	43.7	3	141	27	NA	NA	5	2.5	4.8	256	491.52	4.9152	102.4	1.92	2	3	1	0	1	0	1	0	0	0	0	0	2	2	2	2	2	0
50657	1	32	4	4	2.55	2	43.7	3	211	45	170	132	6.2	1.9	4.4	219	507.1578947	5.071578947	115.2631579	2.315789474	1	3	2	0	0	1	0	0	0	0	0	0	1	2	2	2	2	0
46194	2	75	3	3	2.55	2	43.7	3	205	52	NA	NA	5.5	2.6	3.4	268	350.4615385	3.504615385	103.0769231	1.307692308	NA	NA	2	0	0	0	1	0	0	0	0	0	1	2	1	2	2	0
88418	2	77	3	3	2.55	2	43.7	3	190	41	127	124	6.2	1.7	5.8	184	627.7647059	6.277647059	108.2352941	3.411764706	2	NA	1	0	0	0	0	0	0	0	0	0	0	2	2	2	2	0
112292	1	21	4	3	2.55	2	43.7	3	170	75	21	91	4.5	1.2	2.7	271	609.75	6.0975	225.8333333	2.25	2	NA	2	0	0	0	0	0	0	0	0	0	0	2	2	2	2	0
119330	2	70	2	1	2.55	2	43.7	3	150	71	56	68	7.7	2.2	3.4	359	554.8181818	5.548181818	163.1818182	1.545454545	5	NA	2	0	0	0	0	0	0	0	0	0	0	2	2	2	2	0
71866	1	32	1	4	2.55	2	43.7	3	185	35	182	114	6.7	2.3	5.8	210	529.5652174	5.295652174	91.30434783	2.52173913	NA	3	2	0	0	0	0	0	0	0	0	0	0	2	2	2	2	0
121625	1	68	5	4	2.55	2	43.7	3	250	35	NA	NA	5.8	3.8	5.8	338	515.8947368	5.158947368	88.94736842	1.526315789	10	NA	2	0	0	0	0	0	0	0	0	0	0	2	2	2	2	0
63396	1	80	3	5	2.55	2	43.7	3	197	42	NA	NA	7	3.4	4.5	241	318.9705882	3.189705882	70.88235294	1.323529412	NA	3	1	0	0	0	0	0	0	0	0	0	0	2	2	1	2	0
120286	2	62	1	4	2.55	2	43.7	3	162	48	65	101	7.3	2.3	2.7	220	258.2608696	2.582608696	95.65217391	1.173913043	3	NA	1	0	0	0	0	0	0	0	0	0	0	2	2	2	2	0
123860	2	61	3	5	2.55	2	43.7	3	186	55	50	121	4.4	1.8	2.2	193	235.8888889	2.358888889	107.2222222	1.222222222	1	NA	2	0	0	0	0	0	0	0	0	0	0	2	2	2	2	0
79037	2	22	3	3	2.55	2	43.69	3	233	69	189	126	3.8	2.1	8.1	201	775.2857143	7.752857143	95.71428571	3.857142857	NA	3	2	0	0	1	1	0	0	1	0	0	3	2	2	2	2	0
80634	2	46	1	5	2.55	2	43.69	3	154	58	NA	NA	5.6	2.8	5.2	279	518.1428571	5.181428571	99.64285714	1.857142857	NA	3	1	0	0	0	0	0	0	0	0	0	0	2	2	2	2	0
69553	2	70	2	1	2.55	2	43.68	3	130	35	133	68	5.4	2.4	6.3	305	800.625	8.00625	127.0833333	2.625	NA	1	2	3	1	2	3	0	0	0	0	0	9	2	2	2	2	0
88255	1	59	2	2	2.55	2	43.65	3	155	42	141	85	6	1.9	4.7	200	494.7368421	4.947368421	105.2631579	2.473684211	NA	3	1	1	0	2	1	0	0	0	0	0	4	2	9	2	2	0
69062	2	70	5	3	2.55	2	43.64	3	228	52	209	134	6.4	1.6	3.5	236	516.25	5.1625	147.5	2.1875	6	NA	2	0	0	0	0	0	0	0	0	0	0	2	2	2	2	0
80442	2	41	1	2	2.55	2	43.63	3	130	43	94	68	6.5	1.9	3.1	350	571.0526316	5.710526316	184.2105263	1.631578947	NA	NA	2	0	3	2	3	3	0	1	1	0	13	1	1	2	2	0
68678	1	43	2	1	2.55	2	43.6	3	190	86	89	86	4.6	2.6	2.1	372	300.4615385	3.004615385	143.0769231	0.807692308	NA	NA	1	3	3	3	3	3	0	3	0	0	18	1	2	2	2	0
69019	2	44	3	3	2.55	2	43.6	3	175	35	110	118	6.1	2.7	4.2	212	329.7777778	3.297777778	78.51851852	1.555555556	2	NA	3	2	2	1	3	3	2	1	0	0	14	1	2	2	2	0
81234	1	67	1	5	2.55	2	43.6	3	253	72	114	158	5	1.6	4.3	258	693.375	6.93375	161.25	2.6875	2	1	2	1	1	1	3	1	1	1	0	0	9	2	2	2	2	0
123116	1	79	2	2	2.55	2	43.6	3	144	61	NA	NA	4.5	2.8	4.1	260	380.7142857	3.807142857	92.85714286	1.464285714	4	3	2	0	1	2	0	1	0	3	1	0	8	2	2	2	2	0
58986	1	48	2	2	2.55	2	43.6	3	231	36	NA	NA	6.2	3.2	9.9	298	921.9375	9.219375	93.125	3.09375	10	3	2	1	0	1	1	2	0	0	0	0	5	2	2	2	2	0
61102	1	62	4	3	2.55	2	43.6	3	187	49	118	114	6	2.9	3.7	255	325.3448276	3.253448276	87.93103448	1.275862069	NA	NA	1	1	1	0	1	0	1	0	1	0	5	2	2	2	2	0
54312	2	48	1	1	2.55	2	43.6	3	224	67	NA	NA	4.6	1.9	4	401	844.2105263	8.442105263	211.0526316	2.105263158	NA	NA	2	0	0	1	1	1	0	0	0	0	3	2	2	2	2	0
55435	2	46	5	5	2.55	2	43.6	3	135	39	121	72	3.9	2	3.9	286	557.7	5.577	143	1.95	2	3	1	0	0	0	1	1	0	1	0	0	3	2	2	2	2	0
60034	1	56	2	1	2.55	2	43.6	3	152	48	173	69	4	2	4.8	180	432	4.32	90	2.4	2	3	1	0	1	0	0	1	1	0	0	0	3	2	2	2	2	0
45258	2	80	5	4	2.55	2	43.6	3	166	34	NA	NA	5.3	5	4.5	324	291.6	2.916	64.8	0.9	1	NA	3	0	0	0	1	0	1	1	0	0	3	2	2	2	2	0
59800	1	45	3	3	2.55	2	43.6	3	189	47	38	134	8.7	2.8	3.1	221	244.6785714	2.446785714	78.92857143	1.107142857	15	NA	3	0	0	2	1	0	0	0	0	0	3	2	2	2	2	0
42251	1	43	1	1	2.55	2	43.6	3	136	49	78	71	7.3	1.6	4.2	97	254.625	2.54625	60.625	2.625	NA	NA	1	0	0	1	1	0	0	0	0	0	2	2	2	2	2	0
63968	2	61	2	1	2.55	2	43.6	3	184	45	197	100	9.7	1.7	6	205	723.5294118	7.235294118	120.5882353	3.529411765	2	3	1	0	1	0	0	0	0	0	0	0	1	2	2	2	2	0
77450	2	58	5	5	2.55	2	43.6	3	201	55	NA	NA	6.6	1.8	3.1	250	430.5555556	4.305555556	138.8888889	1.722222222	2	NA	2	0	0	1	0	0	0	0	0	0	1	2	2	2	2	0
76608	2	38	1	4	2.55	2	43.6	3	235	48	NA	NA	5.9	2.9	4.6	393	623.3793103	6.233793103	135.5172414	1.586206897	NA	NA	3	0	0	0	0	0	0	0	0	0	0	2	2	2	2	0
81396	1	21	1	3	2.55	2	43.6	3	159	63	NA	NA	3.4	3.3	5.9	323	577.4848485	5.774848485	97.87878788	1.787878788	2	NA	2	0	0	0	0	0	0	0	0	0	0	2	2	2	2	0
123266	1	36	5	4	2.55	2	43.6	3	222	56	NA	NA	6.3	2.5	5.7	224	510.72	5.1072	89.6	2.28	2	NA	2	0	0	0	0	0	0	0	0	0	0	2	2	2	2	0
113615	2	54	3	5	2.55	2	43.6	3	133	41	106	71	5.2	2.3	4.5	179	350.2173913	3.502173913	77.82608696	1.956521739	1	3	2	0	0	0	0	0	0	0	0	0	0	2	2	2	2	0
114173	1	55	3	5	2.55	2	43.6	3	165	51	99	94	5.3	2.2	2.7	279	342.4090909	3.424090909	126.8181818	1.227272727	1	NA	2	0	0	0	0	0	0	0	0	0	0	2	2	2	2	0
85884	2	76	5	4	2.55	2	43.6	3	168	79	108	67	5.7	2.1	3.6	187	320.5714286	3.205714286	89.04761905	1.714285714	1	NA	1	0	0	0	0	0	0	0	0	0	0	2	2	2	2	0
120181	2	29	2	4	2.55	2	43.58	3	183	61	79	106	8.5	1.5	6.5	454	1967.333333	19.67333333	302.6666667	4.333333333	3	NA	1	0	0	0	0	0	0	0	0	0	0	2	1	1	2	0
79690	2	80	3	4	2.55	2	43.54	3	250	64	92	168	6.7	2.6	6.1	358	839.9230769	8.399230769	137.6923077	2.346153846	1	NA	2	2	2	2	2	2	2	2	2	0	16	1	2	2	1	1
111753	1	51	2	5	2.55	2	43.5	3	203	73	NA	NA	4.7	2.2	4.7	396	846	8.46	180	2.136363636	8	NA	2	2	1	3	2	2	1	0	0	1	12	1	2	2	2	0
68799	1	70	3	2	2.55	2	43.5	3	169	42	NA	NA	4.6	2	6.4	339	1084.8	10.848	169.5	3.2	1	NA	2	1	0	3	3	3	0	1	0	0	11	1	2	2	2	0
75491	1	57	5	5	2.55	2	43.5	3	227	66	NA	NA	3.7	2.6	2.7	270	280.3846154	2.803846154	103.8461538	1.038461538	NA	NA	2	2	2	0	3	2	1	0	0	0	10	1	2	2	2	0
115805	1	32	5	5	2.55	2	43.5	3	290	66	185	187	6.7	2.4	3.5	383	558.5416667	5.585416667	159.5833333	1.458333333	NA	NA	2	0	0	3	1	1	0	0	0	0	5	2	9	2	2	0
75542	2	74	3	3	2.55	2	43.5	3	195	36	197	120	7	2.7	2.7	291	291	2.91	107.7777778	1	2	NA	2	0	0	3	1	1	0	0	0	0	5	2	2	2	2	0
84119	1	52	5	2	2.55	2	43.5	3	247	49	NA	NA	4.1	2.4	3.4	202	286.1666667	2.861666667	84.16666667	1.416666667	3	3	1	2	1	0	1	1	0	0	0	0	5	2	2	2	2	0
82775	1	57	2	4	2.55	2	43.5	3	214	35	NA	NA	4.6	3.7	6.8	451	828.8648649	8.288648649	121.8918919	1.837837838	NA	3	2	0	0	0	1	1	0	0	0	0	2	2	2	2	2	0
53485	1	28	4	5	2.55	2	43.5	3	245	54	123	166	6	1.9	5.3	236	658.3157895	6.583157895	124.2105263	2.789473684	2	3	2	0	0	0	1	1	0	0	0	0	2	2	2	2	2	0
56531	1	38	1	1	2.55	2	43.5	3	217	50	92	149	7.5	1.7	4.5	350	926.4705882	9.264705882	205.8823529	2.647058824	1	NA	1	0	0	0	1	0	0	0	0	0	1	2	2	2	2	0
48606	1	53	1	1	2.55	2	43.5	3	132	41	NA	NA	5.9	1.9	4.5	354	838.4210526	8.384210526	186.3157895	2.368421053	1	NA	2	0	0	0	1	0	0	0	0	0	1	2	2	2	2	0
53197	1	24	1	2	2.55	2	43.5	3	205	56	45	140	4.8	1.9	2.6	303	414.6315789	4.146315789	159.4736842	1.368421053	2	NA	2	0	0	0	0	0	0	1	0	0	1	2	2	2	2	0
46534	1	49	1	5	2.55	2	43.5	3	159	67	46	83	4.5	2	2.4	218	261.6	2.616	109	1.2	10	3	1	0	0	1	0	0	0	0	0	0	1	2	2	2	2	0
55760	2	62	4	3	2.55	2	43.5	3	191	49	NA	NA	6	2	3.4	268	455.6	4.556	134	1.7	2	NA	2	0	0	0	0	0	0	0	0	0	0	2	2	2	2	0
35883	1	68	3	5	2.55	2	43.48	3	200	44	119	132	5.5	2.5	4.4	272	478.72	4.7872	108.8	1.76	1	1	2	2	3	2	0	3	0	0	1	2	13	1	2	2	2	0
35547	1	73	3	5	2.55	2	43.48	3	189	44	98	125	6.2	2.4	5.6	323	753.6666667	7.536666667	134.5833333	2.333333333	1	NA	2	0	0	0	0	0	0	1	0	0	1	2	2	2	2	0
87920	2	75	1	1	2.55	2	43.46	3	216	42	NA	NA	4.4	3.5	7.9	449	1013.457143	10.13457143	128.2857143	2.257142857	NA	NA	2	1	1	1	1	0	2	3	0	0	9	2	2	2	2	0
82432	1	60	4	2	2.55	2	43.45	3	158	36	NA	NA	4.2	2.2	4.5	220	450	4.5	100	2.045454545	1	3	2	0	1	1	1	0	0	0	0	0	3	2	2	2	2	0
87998	2	80	4	3	2.55	2	43.44	3	137	31	NA	NA	6	3.5	5	233	332.8571429	3.328571429	66.57142857	1.428571429	2	1	2	2	3	3	3	3	9	1	0	0	24	1	2	2	2	0
82948	2	45	3	3	2.55	2	43.44	3	162	38	NA	NA	6.3	3.8	6.6	282	489.7894737	4.897894737	74.21052632	1.736842105	NA	NA	2	0	0	3	0	0	0	3	0	0	6	2	2	2	2	0
123304	1	33	4	4	2.55	2	43.44	3	135	42	69	79	6.8	1.4	2.8	203	406	4.06	145	2	4	NA	2	0	0	0	0	0	0	0	0	0	0	2	2	2	2	0
115992	1	68	5	3	2.55	2	43.44	3	237	92	NA	NA	5	2	3.1	222	344.1	3.441	111	1.55	NA	3	2	0	0	0	0	0	0	0	0	0	0	2	2	2	2	0
114695	2	38	2	1	2.55	2	43.43	3	198	45	116	130	7.2	2.1	2.7	287	369	3.69	136.6666667	1.285714286	1	NA	2	0	0	3	0	0	0	0	0	0	3	2	2	2	2	0
74932	1	32	5	4	2.55	2	43.41	3	230	58	NA	NA	6.6	3	4.8	188	300.8	3.008	62.66666667	1.6	NA	3	1	0	0	0	0	3	0	0	0	0	3	2	2	2	2	0
76653	2	66	3	4	2.55	2	43.41	3	111	39	212	30	7.5	2.7	7.2	249	664	6.64	92.22222222	2.666666667	NA	NA	2	0	0	0	1	0	0	0	0	0	1	2	2	2	2	0
69754	1	80	4	4	2.55	2	43.4	3	182	69	86	96	5.6	2	4.9	291	712.95	7.1295	145.5	2.45	NA	NA	1	2	2	2	3	2	2	1	2	0	16	1	2	2	2	0
122474	2	49	4	4	2.55	2	43.4	3	218	57	115	138	6.5	2	3.3	260	429	4.29	130	1.65	NA	NA	2	1	1	2	3	1	0	2	1	0	11	1	2	1	2	0
114273	1	52	1	1	2.55	2	43.4	3	184	50	127	109	3.3	1.5	2.2	178	261.0666667	2.610666667	118.6666667	1.466666667	NA	NA	3	2	3	1	1	1	0	0	0	0	8	2	2	2	2	0
40684	1	54	3	3	2.55	2	43.4	3	190	58	NA	NA	4.2	2.4	5.1	400	850	8.5	166.6666667	2.125	3	1	2	0	0	0	3	1	0	3	0	0	7	2	2	2	2	0
52591	1	63	4	5	2.55	2	43.4	3	160	68	61	80	5.7	2.3	4.9	210	447.3913043	4.473913043	91.30434783	2.130434783	3	1	2	1	0	0	3	0	0	1	0	0	5	2	2	2	2	0
59603	2	54	2	4	2.55	2	43.4	3	179	38	274	86	7.6	2.8	5.7	295	600.5357143	6.005357143	105.3571429	2.035714286	NA	NA	2	0	1	1	1	1	0	0	0	0	4	2	2	2	2	0
46905	1	41	2	3	2.55	2	43.4	3	183	33	192	112	6.5	1.6	3.6	235	528.75	5.2875	146.875	2.25	3	NA	1	0	0	1	1	2	0	0	0	0	4	2	2	2	2	0
50239	1	35	1	1	2.55	2	43.4	3	200	60	159	108	6.7	2.5	4.8	363	696.96	6.9696	145.2	1.92	1	NA	2	0	0	1	1	0	0	0	0	0	2	2	2	2	2	0
58607	2	63	4	3	2.55	2	43.4	3	199	68	NA	NA	5.8	1.8	3	144	240	2.4	80	1.666666667	NA	3	2	0	1	0	0	0	1	0	0	0	2	2	2	2	2	0
57181	1	62	3	2	2.55	2	43.4	3	158	28	NA	NA	5.7	3.5	5.2	216	320.9142857	3.209142857	61.71428571	1.485714286	2	NA	2	0	0	0	1	0	0	0	0	0	1	2	2	2	2	0
80410	1	47	1	4	2.55	2	43.4	3	220	68	NA	NA	3.4	1.8	2.1	189	220.5	2.205	105	1.166666667	NA	NA	1	0	0	0	1	0	0	0	0	0	1	2	2	2	2	0
64540	1	69	2	5	2.55	2	43.4	3	257	56	NA	NA	8.5	2.5	3	182	218.4	2.184	72.8	1.2	NA	3	2	0	0	0	1	0	0	0	0	0	1	2	2	2	2	0
114165	1	50	3	3	2.55	2	43.4	3	202	61	NA	NA	4.7	1.5	4.6	328	1005.866667	10.05866667	218.6666667	3.066666667	2	3	2	0	0	0	0	0	0	0	0	0	0	2	1	2	2	0
75254	1	26	4	3	2.55	2	43.4	3	221	51	199	130	8.6	1.2	4.9	183	747.25	7.4725	152.5	4.083333333	NA	3	1	0	0	0	0	0	0	0	0	0	0	2	2	2	2	0
35084	2	32	1	3	2.55	2	43.4	3	162	40	NA	NA	6.5	3.4	5.6	360	592.9411765	5.929411765	105.8823529	1.647058824	2	NA	2	0	0	0	0	0	0	0	0	0	0	2	2	2	2	0
118580	2	25	3	3	2.55	2	43.4	3	135	36	NA	NA	7.6	1.8	3.5	256	497.7777778	4.977777778	142.2222222	1.944444444	1	NA	2	0	0	0	0	0	0	0	0	0	0	2	2	2	2	0
120415	1	22	1	3	2.55	2	43.4	3	203	33	264	117	6.7	2.9	3.7	234	298.5517241	2.985517241	80.68965517	1.275862069	1	NA	2	0	0	0	0	0	0	0	0	0	0	2	2	2	2	0
116038	1	68	2	1	2.55	2	43.4	3	277	56	197	182	6.6	2.3	2.8	239	290.9565217	2.909565217	103.9130435	1.217391304	NA	NA	2	0	0	0	0	0	0	0	0	0	0	2	2	2	2	0
67597	2	41	4	5	2.55	2	43.4	3	144	44	NA	NA	7.4	3	3.6	221	265.2	2.652	73.66666667	1.2	NA	NA	1	0	0	0	0	0	0	0	0	0	0	2	2	2	2	0
65264	1	40	5	2	2.55	2	43.37	3	267	40	NA	NA	6.2	3	8	263	701.3333333	7.013333333	87.66666667	2.666666667	3	1	2	0	0	0	0	0	0	0	0	0	0	2	2	2	2	0
74694	1	71	4	2	2.55	2	43.36	3	180	65	NA	NA	7.2	1.6	3.1	287	556.0625	5.560625	179.375	1.9375	6	NA	2	0	0	3	1	0	0	0	0	0	4	2	2	2	2	0
114973	1	80	2	2	2.55	2	43.36	3	193	49	148	114	10	1.5	8.8	244	1431.466667	14.31466667	162.6666667	5.866666667	1	2	2	0	0	0	0	0	0	0	0	0	0	2	2	2	2	0
109560	1	34	1	5	2.55	2	43.36	3	160	36	NA	NA	5.8	3.1	9	280	812.9032258	8.129032258	90.32258065	2.903225806	12	1	2	0	0	0	0	0	0	0	0	0	0	2	2	2	2	0
111315	2	63	2	3	2.55	2	43.34	3	207	62	102	125	5.9	2.2	4.7	247	527.6818182	5.276818182	112.2727273	2.136363636	1	NA	1	3	1	0	1	3	1	1	1	1	12	1	2	2	2	0
124223	1	66	4	4	2.55	2	43.32	3	208	44	NA	NA	4.6	3.5	7.4	328	693.4857143	6.934857143	93.71428571	2.114285714	4	NA	2	0	0	1	2	0	0	0	0	0	3	2	2	2	2	0
112419	1	41	5	5	2.55	2	43.31	3	161	46	NA	NA	5.3	2.1	2.4	452	516.5714286	5.165714286	215.2380952	1.142857143	1	NA	1	2	0	3	3	0	0	0	0	0	8	2	2	2	2	0
84292	2	54	5	3	2.55	2	43.3	3	177	40	NA	NA	4.4	3.2	6.3	349	687.09375	6.8709375	109.0625	1.96875	2	NA	2	3	3	3	3	3	3	0	3	0	21	1	2	2	2	0
112191	1	41	2	2	2.55	2	43.3	3	243	39	NA	NA	9	3.2	6.6	373	769.3125	7.693125	116.5625	2.0625	2	NA	2	3	0	2	3	3	1	1	1	0	14	1	2	2	2	0
112477	2	34	1	2	2.55	2	43.3	3	224	77	59	135	5.9	1.9	3.7	378	736.1052632	7.361052632	198.9473684	1.947368421	3	NA	2	1	1	2	3	1	0	3	1	0	12	1	2	2	2	0
46040	1	37	4	4	2.55	2	43.3	3	152	40	83	95	6.3	1.9	2.8	188	277.0526316	2.770526316	98.94736842	1.473684211	4	NA	2	0	1	3	3	1	1	2	0	1	12	1	2	2	2	0
87758	1	53	5	4	2.55	2	43.3	3	188	57	121	107	7.5	1.3	3.7	184	523.6923077	5.236923077	141.5384615	2.846153846	3	3	2	1	1	2	1	2	1	2	0	0	10	1	2	2	2	0
61428	1	38	3	3	2.55	2	43.3	3	172	43	NA	NA	8.1	2.9	6.1	286	601.5862069	6.015862069	98.62068966	2.103448276	6	NA	2	1	1	1	1	3	1	0	0	0	8	2	2	2	2	0
61479	1	63	1	3	2.55	2	43.3	3	262	22	NA	NA	6.8	2.2	5.6	268	682.1818182	6.821818182	121.8181818	2.545454545	1	3	1	1	0	1	3	1	0	1	0	0	7	2	2	2	2	0
47772	1	25	1	2	2.55	2	43.3	3	196	36	NA	NA	5.7	1.9	6.9	369	1340.052632	13.40052632	194.2105263	3.631578947	1	3	2	0	1	0	2	3	0	0	0	0	6	2	2	2	2	0
49053	1	63	2	2	2.55	2	43.3	3	211	38	NA	NA	3.8	2	3.4	318	540.6	5.406	159	1.7	12	3	2	2	0	0	2	2	0	0	0	0	6	2	2	2	2	0
60397	2	45	2	4	2.55	2	43.3	3	116	53	NA	NA	3.6	2.5	6.5	206	535.6	5.356	82.4	2.6	NA	NA	1	0	0	1	1	1	0	1	2	0	6	2	2	2	2	0
58294	2	39	3	4	2.55	2	43.3	3	263	40	NA	NA	4.6	2.6	5	250	480.7692308	4.807692308	96.15384615	1.923076923	6	2	1	0	0	0	1	3	1	0	1	0	6	2	2	2	2	0
34769	2	70	3	5	2.55	2	43.3	3	188	45	NA	NA	8.7	1.4	2.5	253	451.7857143	4.517857143	180.7142857	1.785714286	1	NA	2	0	0	1	3	0	1	0	1	0	6	2	2	2	2	0
44706	1	50	1	3	2.55	2	43.3	3	274	42	NA	NA	5.9	3.2	4.1	297	380.53125	3.8053125	92.8125	1.28125	2	NA	2	1	1	1	2	0	1	0	0	0	6	2	2	2	2	0
49899	2	80	3	5	2.55	2	43.3	3	220	32	150	158	8.7	2.3	6	254	662.6086957	6.626086957	110.4347826	2.608695652	20	3	2	0	0	0	0	2	0	2	0	0	4	2	2	2	2	0
122946	2	36	3	5	2.55	2	43.3	3	217	39	NA	NA	4.9	3.1	5.6	295	532.9032258	5.329032258	95.16129032	1.806451613	2	2	2	0	0	1	3	0	0	0	0	0	4	2	2	2	2	0
69702	1	42	3	4	2.55	2	43.3	3	208	64	NA	NA	2.8	4.2	4.8	316	361.1428571	3.611428571	75.23809524	1.142857143	2	NA	2	0	0	0	1	0	0	3	0	0	4	2	2	2	2	0
75842	1	23	5	3	2.55	2	43.3	3	170	35	126	110	5.2	2.2	7.3	227	753.2272727	7.532272727	103.1818182	3.318181818	1	1	1	0	1	0	1	1	0	0	0	0	3	2	2	2	2	0
88170	1	80	3	3	2.55	2	43.3	3	161	45	72	102	4.3	3.5	5.3	341	516.3714286	5.163714286	97.42857143	1.514285714	1	1	2	0	0	0	1	1	1	0	0	0	3	2	2	2	2	0
123359	1	33	3	3	2.55	2	43.3	3	203	81	NA	NA	5.4	2.9	15.5	347	1854.655172	18.54655172	119.6551724	5.344827586	15	NA	2	0	0	1	1	0	0	0	0	0	2	2	2	2	2	0
124711	1	80	3	5	2.55	2	43.3	3	235	43	NA	NA	9.5	1.8	4	301	668.8888889	6.688888889	167.2222222	2.222222222	2	NA	2	0	0	0	1	1	0	0	0	0	2	2	2	2	2	0
67133	1	33	1	2	2.55	2	43.3	3	180	52	NA	NA	5.5	2.8	4	240	342.8571429	3.428571429	85.71428571	1.428571429	3	NA	2	1	0	0	1	0	0	0	0	0	2	2	2	2	2	0
86092	1	36	1	2	2.55	2	43.3	3	238	64	93	155	6.2	2.5	2.8	205	229.6	2.296	82	1.12	1	NA	2	0	1	0	1	0	0	0	0	0	2	2	2	2	2	0
111448	1	62	1	1	2.55	2	43.3	3	152	34	NA	NA	4.4	2.1	3.2	225	342.8571429	3.428571429	107.1428571	1.523809524	5	NA	2	0	0	1	0	0	0	0	0	0	1	2	2	2	2	0
85968	2	61	4	4	2.55	2	43.3	3	210	38	473	NA	5.7	2.3	5.9	284	728.5217391	7.285217391	123.4782609	2.565217391	1	NA	1	0	0	0	0	0	0	0	0	0	0	2	2	2	2	0
91861	1	46	4	5	2.55	2	43.3	3	172	40	84	115	4.7	2.6	6.3	245	593.6538462	5.936538462	94.23076923	2.423076923	NA	1	1	0	0	0	0	0	0	0	0	0	0	2	2	2	2	0
80872	1	66	5	3	2.55	2	43.3	3	275	58	132	191	4.1	1.6	3.8	247	586.625	5.86625	154.375	2.375	NA	NA	1	0	0	0	0	0	0	0	0	0	0	2	2	2	2	0
48889	1	59	2	5	2.55	2	43.3	3	158	45	86	96	4.3	2.4	4.5	203	380.625	3.80625	84.58333333	1.875	2	1	2	0	0	0	0	0	0	0	0	0	0	2	2	2	2	0
37647	1	27	1	3	2.55	2	43.3	3	199	77	NA	NA	2.5	2.7	2.1	258	200.6666667	2.006666667	95.55555556	0.777777778	NA	NA	2	0	0	0	0	0	0	0	0	0	0	2	2	2	2	0
43826	1	60	3	4	2.55	2	43.3	3	157	33	NA	NA	5.4	2.6	3.9	418	627	6.27	160.7692308	1.5	1	NA	1	0	0	3	3	0	0	0	0	0	6	2	2	2	1	0
56449	1	51	4	5	2.55	2	43.3	3	NA	NA	NA	NA	NA	2.1	8	247	940.952381	9.40952381	117.6190476	3.80952381	NA	1	1	0	0	1	1	0	0	0	0	0	2	2	2	2	1	0
57187	2	43	2	1	2.55	2	43.3	3	209	66	73	128	8.1	1.7	3.7	231	502.7647059	5.027647059	135.8823529	2.176470588	NA	3	2	0	0	0	0	0	0	0	0	0	0	2	2	2	1	0
37402	2	62	1	1	2.55	2	43.29	3	183	53	NA	NA	5.5	1.8	3.7	245	503.6111111	5.036111111	136.1111111	2.055555556	3	3	2	0	0	0	0	0	1	0	0	0	1	2	2	2	2	0
83556	2	55	5	4	2.55	2	43.28	3	195	44	144	122	6.8	1.9	5.4	142	403.5789474	4.035789474	74.73684211	2.842105263	1	NA	2	0	0	0	0	0	0	0	0	0	0	2	2	2	2	0
64137	2	72	5	1	2.55	2	43.27	3	225	54	NA	NA	NA	2.2	4.3	390	762.2727273	7.622727273	177.2727273	1.954545455	2	NA	2	0	0	0	1	0	0	0	0	0	1	2	2	2	2	0
82533	2	26	3	5	2.55	2	43.23	3	207	39	213	125	7.8	1.8	5.2	287	829.1111111	8.291111111	159.4444444	2.888888889	1	NA	2	0	0	0	1	2	1	1	0	0	5	2	2	2	2	0
112494	2	56	4	2	2.55	2	43.21	3	229	38	126	166	7.4	1.8	5.7	327	1035.5	10.355	181.6666667	3.166666667	1	NA	2	0	0	1	1	0	0	0	1	0	3	2	2	2	2	0
80350	2	31	4	4	2.55	2	43.2	3	175	57	NA	NA	4.7	1.5	4.3	214	613.4666667	6.134666667	142.6666667	2.866666667	NA	3	1	2	3	3	2	1	0	1	0	1	13	1	2	2	1	1
115150	2	75	4	5	2.55	2	43.2	3	188	53	58	123	4	3.2	8.6	284	763.25	7.6325	88.75	2.6875	NA	1	2	3	2	1	3	0	3	0	3	0	15	1	2	2	2	0
80132	1	37	5	5	2.55	2	43.2	3	184	48	NA	NA	5.9	1.3	4.2	250	807.6923077	8.076923077	192.3076923	3.230769231	NA	3	2	2	1	1	3	1	1	1	0	0	10	1	2	2	2	0
124026	2	24	1	5	2.55	2	43.2	3	245	42	367	130	9.4	1.9	5	255	671.0526316	6.710526316	134.2105263	2.631578947	1	NA	1	2	2	2	2	2	0	0	0	0	10	1	2	2	2	0
47864	1	57	2	4	2.55	2	43.2	3	151	37	122	90	8	2.1	4.2	216	432	4.32	102.8571429	2	NA	3	2	1	1	1	3	3	1	0	0	0	10	1	2	2	2	0
92511	1	33	5	1	2.55	2	43.2	3	148	80	35	61	3.7	1.9	2.6	224	306.5263158	3.065263158	117.8947368	1.368421053	NA	3	1	2	3	0	2	0	3	0	0	0	10	1	2	2	2	0
86194	1	80	3	3	2.55	2	43.2	3	179	23	179	120	2.8	2.8	1.7	233	141.4642857	1.414642857	83.21428571	0.607142857	2	NA	2	1	1	2	3	1	0	0	0	2	10	1	2	2	2	0
122314	2	77	5	5	2.55	2	43.2	3	177	45	NA	NA	5.8	2.9	5.5	235	445.6896552	4.456896552	81.03448276	1.896551724	1	1	1	1	3	0	0	1	3	1	0	0	9	2	2	2	2	0
122304	2	65	1	4	2.55	2	43.2	3	140	44	64	83	4.1	1.6	3.6	253	569.25	5.6925	158.125	2.25	2	NA	2	2	0	0	1	1	0	1	1	0	6	2	2	2	2	0
88146	1	45	3	5	2.55	2	43.2	3	218	48	189	132	5.6	2.7	7.8	456	1317.333333	13.17333333	168.8888889	2.888888889	1	NA	1	2	0	1	1	1	0	0	0	0	5	2	2	2	2	0
81611	1	31	2	2	2.55	2	43.2	3	211	54	102	137	5.6	1	4.1	329	1348.9	13.489	329	4.1	NA	NA	2	0	2	0	1	0	0	0	0	0	3	2	2	2	2	0
84032	1	51	1	4	2.55	2	43.2	3	222	39	133	156	8.3	3	2.2	230	168.6666667	1.686666667	76.66666667	0.733333333	NA	3	2	0	0	0	1	1	1	0	0	0	3	2	2	2	2	0
120512	2	46	4	3	2.55	2	43.2	3	215	42	NA	NA	7.9	3.2	6.3	278	547.3125	5.473125	86.875	1.96875	6	NA	2	0	0	0	0	1	1	0	0	0	2	2	2	2	2	0
122105	1	37	1	2	2.55	2	43.2	3	220	67	NA	NA	4.5	2.3	5.6	221	538.0869565	5.380869565	96.08695652	2.434782609	2	NA	2	0	0	0	1	1	0	0	0	0	2	2	2	2	2	0
84309	1	66	4	2	2.55	2	43.2	3	201	58	118	119	8	3.2	3.6	213	239.625	2.39625	66.5625	1.125	3	NA	2	0	0	0	1	0	0	1	0	0	2	2	2	2	2	0
70898	1	71	2	2	2.55	2	43.2	3	179	50	51	119	2.5	2	3.6	234	421.2	4.212	117	1.8	NA	NA	2	0	0	0	1	0	0	0	0	0	1	2	2	2	2	0
74931	1	53	3	4	2.55	2	43.2	3	168	42	64	113	6.5	1.8	6.4	277	984.8888889	9.848888889	153.8888889	3.555555556	NA	NA	2	0	0	0	0	0	0	0	0	0	0	2	2	2	2	0
48599	1	57	2	3	2.55	2	43.2	3	178	39	191	101	6	2.2	5.6	332	845.0909091	8.450909091	150.9090909	2.545454545	3	NA	2	0	0	0	0	0	0	0	0	0	0	2	2	2	2	0
54474	1	33	2	4	2.55	2	43.2	3	171	55	NA	NA	6.3	2.2	5.9	200	536.3636364	5.363636364	90.90909091	2.681818182	NA	1	2	0	0	0	0	0	0	0	0	0	0	2	2	2	2	0
50321	2	59	3	4	2.55	2	43.2	3	170	48	77	107	6	1.6	3	224	420	4.2	140	1.875	3	NA	2	0	0	0	0	0	0	0	0	0	0	2	2	2	2	0
42823	1	49	2	1	2.55	2	43.2	3	173	49	NA	NA	4.8	1.3	5	223	857.6923077	8.576923077	171.5384615	3.846153846	NA	NA	2	1	1	1	2	2	0	1	0	0	8	2	2	2	1	0
60385	2	69	2	1	2.55	2	43.2	3	148	35	123	88	10.3	2.2	5.2	524	1238.545455	12.38545455	238.1818182	2.363636364	2	3	1	0	0	0	1	0	0	0	0	0	1	2	2	2	1	0
44732	2	53	2	5	2.55	2	43.19	3	156	37	226	74	7.2	2.4	5.6	228	532	5.32	95	2.333333333	1	NA	2	1	1	2	1	0	1	1	0	0	7	2	2	2	2	0
122511	1	60	3	4	2.55	2	43.17	3	192	41	115	128	6.5	1.6	4.3	234	628.875	6.28875	146.25	2.6875	NA	NA	2	2	2	3	2	2	2	2	1	0	16	1	2	2	2	0
70505	2	40	2	3	2.55	2	43.17	3	221	62	158	127	2.8	1.6	5.2	375	1218.75	12.1875	234.375	3.25	NA	NA	2	0	1	0	0	0	0	0	0	0	1	2	2	2	1	0
87750	1	66	2	4	2.55	2	43.14	3	160	50	NA	NA	6	1.6	2.7	468	789.75	7.8975	292.5	1.6875	2	NA	2	0	0	0	1	1	0	0	0	0	2	2	2	2	2	0
91935	1	80	3	3	2.55	2	43.14	3	196	33	NA	NA	6.6	2.2	4.6	269	562.4545455	5.624545455	122.2727273	2.090909091	NA	NA	2	0	0	0	1	0	0	0	0	0	1	2	2	2	2	0
62215	2	65	3	4	2.55	2	43.14	3	137	32	317	42	4.9	1.5	3.4	215	487.3333333	4.873333333	143.3333333	2.266666667	NA	NA	1	0	0	0	0	0	0	0	0	0	0	2	2	2	2	0
87301	1	69	3	3	2.55	2	43.12	3	248	32	NA	NA	6.1	2.4	4.4	197	361.1666667	3.611666667	82.08333333	1.833333333	6	1	2	1	1	1	1	1	1	1	0	0	7	2	2	2	2	0
113930	2	20	4	3	2.55	2	43.1	3	265	58	89	189	5.6	2.1	4.1	388	757.5238095	7.575238095	184.7619048	1.952380952	1	NA	2	3	3	3	3	3	0	2	1	0	18	1	2	2	2	0
110853	1	42	2	2	2.55	2	43.1	3	171	44	77	112	7.8	2.1	4	268	510.4761905	5.104761905	127.6190476	1.904761905	NA	3	1	0	3	3	3	3	3	0	3	0	18	1	2	2	2	0
66336	1	71	3	5	2.55	2	43.1	3	151	48	NA	NA	5.1	2.4	10.4	249	1079	10.79	103.75	4.333333333	NA	NA	1	1	1	3	3	0	1	0	0	0	9	2	1	2	2	0
68902	2	78	4	4	2.55	2	43.1	3	155	39	348	46	6.5	2.4	3.3	256	352	3.52	106.6666667	1.375	2	3	2	1	2	2	1	0	1	0	1	1	9	2	2	2	2	0
71530	1	68	1	4	2.55	2	43.1	3	175	40	NA	NA	6.6	3.2	6.1	333	634.78125	6.3478125	104.0625	1.90625	5	NA	2	1	1	2	1	2	1	0	0	0	8	2	2	2	2	0
92111	2	60	2	3	2.55	2	43.1	3	169	41	NA	NA	5.9	1.6	3.2	284	568	5.68	177.5	2	3	NA	2	0	1	1	1	3	0	0	0	0	6	2	2	2	2	0
78422	1	52	4	5	2.55	2	43.1	3	190	51	NA	NA	5.8	2.2	8	254	923.6363636	9.236363636	115.4545455	3.636363636	3	NA	2	0	1	0	1	2	1	0	0	0	5	2	2	2	2	0
88096	1	68	3	3	2.55	2	43.1	3	205	56	121	125	4.8	3.7	6.9	361	673.2162162	6.732162162	97.56756757	1.864864865	NA	3	2	1	0	1	2	1	0	0	0	0	5	2	2	2	2	0
117623	1	60	1	1	2.55	2	43.1	3	245	48	NA	NA	4.9	2.4	4.2	230	402.5	4.025	95.83333333	1.75	NA	3	2	1	0	3	1	0	0	0	0	0	5	2	2	2	2	0
81940	2	24	1	4	2.55	2	43.1	3	210	42	NA	NA	5.4	2.2	2.6	323	381.7272727	3.817272727	146.8181818	1.181818182	NA	NA	2	0	0	1	1	0	0	0	1	0	3	2	2	2	2	0
56083	1	52	4	4	2.55	2	43.1	3	256	41	NA	NA	2.9	3.1	8.3	325	870.1612903	8.701612903	104.8387097	2.677419355	3	1	1	0	1	0	0	0	0	0	0	0	1	2	2	2	2	0
62035	2	75	1	4	2.55	2	43.1	3	216	39	NA	NA	6.7	2.6	6.3	308	746.3076923	7.463076923	118.4615385	2.423076923	1	NA	2	1	0	0	0	0	0	0	0	0	1	2	2	2	2	0
44327	2	54	5	1	2.55	2	43.1	3	202	49	NA	NA	5.4	2.8	6.2	304	673.1428571	6.731428571	108.5714286	2.214285714	2	NA	2	0	0	0	0	0	0	0	0	0	0	2	2	2	2	0
48323	2	21	2	4	2.55	2	43.1	3	199	42	136	130	7.8	1.4	3.7	241	636.9285714	6.369285714	172.1428571	2.642857143	2	NA	1	0	0	0	0	0	0	0	0	0	0	2	2	2	2	0
33551	1	76	3	5	2.55	2	43.1	3	194	42	NA	NA	6.3	2.4	4.5	245	459.375	4.59375	102.0833333	1.875	1	NA	2	0	0	0	0	0	0	0	0	0	0	2	2	2	2	0
52275	1	53	1	3	2.55	2	43.1	3	198	58	NA	NA	4.8	2	3	239	358.5	3.585	119.5	1.5	NA	NA	2	0	0	0	0	0	0	0	0	0	0	2	2	2	2	0
58290	1	53	5	5	2.55	2	43.1	3	168	26	NA	NA	5.9	3.4	4.3	258	326.2941176	3.262941176	75.88235294	1.264705882	1	3	2	0	0	0	0	0	0	0	0	0	0	2	2	2	2	0
48554	2	58	1	1	2.55	2	43.1	3	119	27	71	78	2.9	2.5	1.5	226	135.6	1.356	90.4	0.6	NA	NA	1	0	0	0	0	0	0	0	0	0	0	2	1	2	2	0
33242	1	33	1	1	2.55	2	43.07	3	186	39	118	123	3.4	2.9	7.6	274	718.0689655	7.180689655	94.48275862	2.620689655	NA	1	2	3	3	3	3	3	3	3	1	0	22	1	2	2	2	0
62013	2	73	3	4	2.55	2	43.05	3	222	32	NA	NA	5.1	2.9	8.3	329	941.6206897	9.416206897	113.4482759	2.862068966	1	1	2	0	0	0	0	0	0	0	0	0	0	2	2	2	2	0
86335	1	60	2	4	2.55	2	43.03	3	197	51	NA	NA	5.9	3.1	1.9	200	122.5806452	1.225806452	64.51612903	0.612903226	NA	NA	1	0	0	0	0	0	0	0	0	0	0	2	2	2	2	0
113437	1	62	5	3	2.55	2	43.02	3	163	34	NA	NA	8.2	2.5	6.7	305	817.4	8.174	122	2.68	5	3	1	1	2	3	1	0	0	1	0	0	8	2	2	2	2	0
90993	1	59	5	5	2.55	2	43.01	3	196	27	234	122	7.7	2.4	5.8	340	821.6666667	8.216666667	141.6666667	2.416666667	6	NA	2	0	0	1	1	0	0	0	0	0	2	2	2	2	2	0
48408	1	66	2	1	2.55	2	43.01	3	161	27	NA	NA	5.3	2.8	4.1	274	401.2142857	4.012142857	97.85714286	1.464285714	3	1	2	0	0	0	0	0	0	0	0	0	0	2	2	2	2	0
115621	2	50	3	5	2.55	2	43	3	226	41	NA	NA	5.2	2.1	7.6	207	749.1428571	7.491428571	98.57142857	3.619047619	NA	NA	2	0	0	3	2	2	1	3	0	0	11	1	2	2	2	0
66623	1	62	5	4	2.55	2	43	3	130	63	145	38	5.2	1.9	6.9	261	947.8421053	9.478421053	137.3684211	3.631578947	2	3	1	1	1	2	1	0	3	1	0	0	9	2	2	2	2	0
80347	2	44	2	3	2.55	2	43	3	NA	NA	NA	NA	NA	2.2	4	288	523.6363636	5.236363636	130.9090909	1.818181818	1	NA	2	0	2	0	2	0	2	0	0	0	6	2	2	2	2	0
78606	1	42	3	2	2.55	2	43	3	194	51	NA	NA	5.5	3.2	13.2	286	1179.75	11.7975	89.375	4.125	2	1	2	0	0	0	2	3	0	0	0	0	5	2	2	2	2	0
122954	1	60	4	2	2.55	2	43	3	274	57	NA	NA	6.4	2.9	4.9	481	812.7241379	8.127241379	165.862069	1.689655172	NA	NA	2	0	0	1	3	0	1	0	0	0	5	2	2	2	2	0
81030	1	60	3	3	2.55	2	43	3	165	30	NA	NA	7.3	2.6	4.5	220	380.7692308	3.807692308	84.61538462	1.730769231	NA	3	1	0	0	0	3	1	0	0	1	0	5	2	1	2	2	0
111222	2	53	2	1	2.55	2	43	3	171	46	136	98	5.6	1.6	2.7	160	270	2.7	100	1.6875	1	NA	2	0	0	3	1	1	0	0	0	0	5	2	1	2	2	0
68077	2	72	3	2	2.55	2	43	3	145	40	101	85	4.5	2.2	5.9	315	844.7727273	8.447727273	143.1818182	2.681818182	1	NA	2	0	0	0	1	2	0	0	0	0	3	2	2	2	2	0
115588	1	75	3	4	2.55	2	43	3	242	47	NA	NA	6	2.7	4.3	220	350.3703704	3.503703704	81.48148148	1.592592593	1	2	2	0	0	1	2	0	0	0	0	0	3	2	2	2	2	0
64077	1	45	4	3	2.55	2	43	3	252	103	69	135	5.8	1.5	2.5	198	330	3.3	132	1.666666667	NA	NA	2	0	1	1	0	0	0	1	0	0	3	2	2	2	2	0
92887	1	78	4	2	2.55	2	43	3	179	48	NA	NA	6.3	2.4	4	184	306.6666667	3.066666667	76.66666667	1.666666667	NA	NA	2	0	0	0	1	1	0	1	0	0	3	2	2	2	2	0
52642	1	42	1	1	2.55	2	43	3	158	41	NA	NA	6.3	1.9	5.8	455	1388.947368	13.88947368	239.4736842	3.052631579	NA	NA	2	0	0	0	1	1	0	0	0	0	2	2	2	2	2	0
121072	1	80	3	5	2.55	2	43	3	163	44	NA	NA	5.5	2.3	5.3	206	474.6956522	4.746956522	89.56521739	2.304347826	2	NA	2	0	0	1	1	0	0	0	0	0	2	2	2	2	2	0
55881	2	42	2	1	2.55	2	43	3	NA	NA	NA	NA	NA	1.4	2.5	332	592.8571429	5.928571429	237.1428571	1.785714286	2	NA	2	0	0	0	0	1	0	0	0	0	1	2	2	2	2	0
51019	1	63	2	1	2.55	2	43	3	153	39	139	86	4.3	1.7	2.6	302	461.8823529	4.618823529	177.6470588	1.529411765	1	NA	2	0	0	0	0	1	0	0	0	0	1	2	2	2	2	0
55297	2	68	3	3	2.55	2	43	3	187	36	NA	NA	4.9	1.3	6.2	236	1125.538462	11.25538462	181.5384615	4.769230769	NA	NA	2	0	0	0	0	0	0	0	0	0	0	2	2	2	2	0
59371	2	80	3	3	2.55	2	43	3	211	47	NA	NA	4.9	2.2	6.5	346	1022.272727	10.22272727	157.2727273	2.954545455	1	NA	2	0	0	0	0	0	0	0	0	0	0	2	2	2	2	0
54209	2	24	2	1	2.55	2	43	3	189	44	234	98	5.4	3.5	8	367	838.8571429	8.388571429	104.8571429	2.285714286	NA	1	1	0	0	0	0	0	0	0	0	0	0	2	2	2	2	0
32504	1	58	4	4	2.55	2	43	3	270	36	NA	NA	8.3	4	9.3	299	695.175	6.95175	74.75	2.325	2	NA	2	0	0	0	0	0	0	0	0	0	0	2	2	2	2	0
56526	1	35	1	4	2.55	2	43	3	172	39	NA	NA	4.7	3	4.7	350	548.3333333	5.483333333	116.6666667	1.566666667	2	NA	2	0	0	0	0	0	0	0	0	0	0	2	2	2	2	0
33324	1	70	1	1	2.55	2	42.97	3	180	21	152	129	6.4	2.1	7.3	295	1025.47619	10.2547619	140.4761905	3.476190476	3	NA	2	2	1	2	2	0	0	0	1	0	8	2	2	2	2	0
58394	1	48	4	5	2.55	2	42.97	3	NA	NA	NA	NA	NA	1.2	3.8	323	1022.833333	10.22833333	269.1666667	3.166666667	NA	NA	2	0	0	1	1	0	0	0	0	0	2	2	2	2	2	0
123220	1	31	1	4	2.55	2	42.97	3	215	53	85	145	8.1	2.2	4.2	218	416.1818182	4.161818182	99.09090909	1.909090909	1	3	2	0	0	0	0	0	0	0	0	0	0	2	2	2	2	0
69053	2	43	2	3	2.55	2	42.95	3	241	32	258	157	5.6	2.8	5	297	530.3571429	5.303571429	106.0714286	1.785714286	6	NA	2	0	0	0	0	0	0	0	0	0	0	2	2	2	2	0
119759	2	36	2	2	2.55	2	42.93	3	289	54	302	175	6.2	2	5.4	337	909.9	9.099	168.5	2.7	NA	NA	2	0	2	3	1	0	3	0	0	1	10	1	2	2	2	0
85054	1	62	3	4	2.55	2	42.9	3	146	57	NA	NA	6.3	2.3	7.8	310	1051.304348	10.51304348	134.7826087	3.391304348	5	1	2	3	3	3	3	3	3	0	0	1	19	1	2	2	2	0
123118	2	27	4	4	2.55	2	42.9	3	172	49	73	108	4.7	2.7	3.6	284	378.6666667	3.786666667	105.1851852	1.333333333	NA	NA	2	0	0	0	2	2	0	0	0	0	4	2	2	2	2	0
91207	1	29	5	5	2.55	2	42.9	3	202	90	NA	NA	3.5	1.4	5	286	1021.428571	10.21428571	204.2857143	3.571428571	2	3	1	0	1	0	1	0	1	0	0	0	3	2	2	2	2	0
75644	1	69	5	2	2.55	2	42.9	3	185	53	132	106	6.6	0.4	2.5	110	687.5	6.875	275	6.25	2	3	1	1	0	0	1	0	0	0	1	0	3	2	1	2	2	0
76799	1	36	3	3	2.55	2	42.9	3	186	49	120	113	5.2	1.5	2.7	217	390.6	3.906	144.6666667	1.8	NA	NA	2	0	1	0	1	0	0	0	0	0	2	2	2	2	2	0
117036	1	70	4	5	2.55	2	42.9	3	138	42	134	69	7.5	2.7	4.9	209	379.2962963	3.792962963	77.40740741	1.814814815	NA	NA	1	0	0	2	0	0	0	0	0	0	2	2	1	2	2	0
79481	1	72	4	4	2.55	2	42.9	3	229	35	101	174	8.8	2.5	7.5	306	918	9.18	122.4	3	2	NA	2	0	0	0	0	0	0	0	0	0	0	2	2	2	2	0
78588	1	49	2	4	2.55	2	42.9	3	130	42	45	79	6.8	2.2	4.3	285	557.0454545	5.570454545	129.5454545	1.954545455	7	2	2	0	0	0	0	0	0	0	0	0	0	2	2	2	2	0
87334	1	36	2	4	2.55	2	42.9	3	182	41	103	120	5.6	2.8	4.3	287	440.75	4.4075	102.5	1.535714286	2	NA	2	0	0	0	0	0	0	0	0	0	0	2	2	2	2	0
113859	1	75	5	5	2.55	2	42.9	3	241	43	140	170	7	1.8	1.9	317	334.6111111	3.346111111	176.1111111	1.055555556	NA	1	2	0	0	0	0	0	0	0	0	0	0	2	2	2	2	0
93076	1	35	2	4	2.55	2	42.9	3	143	35	107	87	7.9	1.7	5.6	170	560	5.6	100	3.294117647	5	2	1	0	0	1	2	0	0	0	0	0	3	2	2	1	1	0
55026	1	42	2	1	2.55	2	42.89	3	208	56	NA	NA	3.8	3	3.7	204	251.6	2.516	68	1.233333333	1	NA	2	2	2	0	2	2	3	0	3	2	16	1	2	2	2	0
51180	1	68	1	1	2.55	2	42.89	3	199	38	NA	NA	6.1	3.7	5.3	175	250.6756757	2.506756757	47.2972973	1.432432432	NA	NA	1	1	0	1	1	1	0	0	0	0	4	2	2	2	2	0
33457	1	62	1	1	2.55	2	42.88	3	185	58	250	77	6.6	4.8	11.4	355	843.125	8.43125	73.95833333	2.375	1	NA	1	0	0	0	0	0	0	0	0	0	0	2	2	2	2	0
57014	1	64	2	1	2.55	2	42.86	3	216	37	NA	NA	4.1	2.6	4.1	228	359.5384615	3.595384615	87.69230769	1.576923077	NA	NA	2	0	0	1	1	1	0	1	0	0	4	2	2	2	2	0
67389	1	62	2	1	2.55	2	42.86	3	224	49	83	158	6.6	2.3	4.6	241	482	4.82	104.7826087	2	NA	NA	2	0	0	0	0	0	0	0	0	0	0	2	2	2	2	0
114916	2	56	4	4	2.55	2	42.85	3	155	55	165	67	7	2.1	6.6	139	436.8571429	4.368571429	66.19047619	3.142857143	NA	1	1	1	1	2	3	3	1	0	0	0	11	1	2	2	2	0
118445	2	26	5	4	2.55	2	42.85	3	229	52	NA	NA	5.9	2.8	5.7	357	726.75	7.2675	127.5	2.035714286	1	1	1	1	0	0	1	0	0	0	0	0	2	2	2	2	2	0
114979	1	80	3	2	2.55	2	42.85	3	158	37	NA	NA	5.4	3.4	4.6	346	468.1176471	4.681176471	101.7647059	1.352941176	NA	NA	3	0	0	0	0	0	0	0	0	0	0	2	2	2	2	0
69136	2	36	1	4	2.55	2	42.84	3	236	38	152	168	4.8	2	3.9	190	370.5	3.705	95	1.95	1	3	2	1	0	1	1	0	1	0	1	0	5	2	2	2	2	0
62560	2	56	4	4	2.55	2	42.81	3	243	42	112	179	5.3	2.3	3.6	215	336.5217391	3.365217391	93.47826087	1.565217391	NA	3	2	0	1	1	1	0	1	0	0	0	4	2	2	2	2	0
82434	2	70	1	1	2.55	2	42.8	3	NA	NA	NA	NA	NA	1.7	4.2	185	457.0588235	4.570588235	108.8235294	2.470588235	1	3	2	0	1	3	3	3	0	0	0	0	10	1	1	2	1	1
77902	2	80	3	5	2.55	2	42.8	3	188	51	NA	NA	5.3	2.4	5.8	499	1205.916667	12.05916667	207.9166667	2.416666667	1	NA	1	1	3	3	3	3	3	3	1	1	21	1	2	2	2	0
91924	1	58	3	4	2.55	2	42.8	3	220	30	NA	NA	4.5	3.8	6.9	253	459.3947368	4.593947368	66.57894737	1.815789474	NA	1	2	1	2	3	1	3	3	1	3	0	17	1	2	2	2	0
91859	1	55	4	3	2.55	2	42.8	3	176	53	86	106	5.6	3.8	8.2	300	647.3684211	6.473684211	78.94736842	2.157894737	3	1	2	1	0	2	2	1	1	2	2	0	11	1	2	2	2	0
120683	1	71	3	5	2.55	2	42.8	3	205	38	344	98	7.6	1.3	3.1	241	574.6923077	5.746923077	185.3846154	2.384615385	3	1	2	1	1	3	1	1	2	1	0	0	10	1	2	2	2	0
114548	1	46	3	4	2.55	2	42.8	3	192	40	NA	NA	6.9	2	6.8	327	1111.8	11.118	163.5	3.4	15	NA	2	0	0	3	2	3	0	0	0	0	8	2	2	2	2	0
118396	2	57	1	1	2.55	2	42.8	3	180	34	NA	NA	8	2.6	5.8	241	537.6153846	5.376153846	92.69230769	2.230769231	NA	3	2	1	0	2	2	1	0	0	0	0	6	2	2	2	2	0
91915	1	67	5	3	2.55	2	42.8	3	206	51	NA	NA	6	2	4.1	263	539.15	5.3915	131.5	2.05	2	NA	1	1	1	1	1	0	0	1	0	0	5	2	2	1	2	0
91402	1	26	1	4	2.55	2	42.8	3	213	38	NA	NA	5.7	1.6	4.4	227	624.25	6.2425	141.875	2.75	NA	NA	2	1	0	0	0	0	1	0	2	0	4	2	2	2	2	0
111968	1	70	5	5	2.55	2	42.8	3	210	56	106	133	4.9	2.8	3.5	227	283.75	2.8375	81.07142857	1.25	2	3	2	0	0	1	1	1	0	0	0	0	3	2	2	2	2	0
92909	1	31	5	5	2.55	2	42.8	3	251	58	112	171	5.4	1.8	5.8	360	1160	11.6	200	3.222222222	NA	3	2	0	0	1	1	0	0	0	0	0	2	2	2	2	2	0
42792	1	66	3	3	2.55	2	42.8	3	250	55	NA	NA	5.9	2.5	5.3	392	831.04	8.3104	156.8	2.12	NA	NA	2	0	0	0	1	1	0	0	0	0	2	2	2	2	2	0
74367	1	74	3	1	2.55	2	42.8	3	200	47	NA	NA	4.7	2.9	6.6	330	751.0344828	7.510344828	113.7931034	2.275862069	2	3	3	0	0	1	1	0	0	0	0	0	2	2	2	2	2	0
49098	1	56	3	2	2.55	2	42.8	3	120	42	113	55	7.3	3.1	3.1	228	228	2.28	73.5483871	1	NA	NA	1	1	0	0	1	0	0	0	0	0	2	2	2	2	2	0
42444	2	68	3	3	2.55	2	42.8	3	159	40	NA	NA	6.8	2.2	5.4	211	517.9090909	5.179090909	95.90909091	2.454545455	2	3	1	0	0	0	1	0	0	0	0	0	1	2	1	1	2	0
61893	1	40	1	1	2.55	2	42.8	3	191	40	88	133	7.4	1.9	2.4	257	324.6315789	3.246315789	135.2631579	1.263157895	2	NA	2	0	0	0	1	0	0	0	0	0	1	2	2	2	2	0
58967	1	72	3	5	2.55	2	42.8	3	125	45	55	69	5.9	1.6	2.3	182	261.625	2.61625	113.75	1.4375	NA	1	2	1	0	0	0	0	0	0	0	0	1	2	2	2	2	0
43618	2	58	2	1	2.55	2	42.8	3	215	47	NA	NA	5.6	1.5	5	228	760	7.6	152	3.333333333	NA	NA	1	0	0	0	0	0	0	0	0	0	0	2	2	2	2	0
[truncated: 33,815 more rows]
